# Supplementary material for: 2-(2-Hy­droxy­phen­yl)-1,3-benzothia­zole-6-carbaldehyde
Source: Acta Crystallogr Sect E Struct Rep Online. 2011 Oct 8;67(Pt 11):o2862. doi: 10.1107/S1600536811040712 (PMC3247597; doi:10.1107/S1600536811040712)
Supplement: Supplementary file 2 [file e-67-o2862-Isup2.hkl]

#
# h,k,l, Fc-squared, Fo-squared, sigma(Fo-squared) and status flag
#
data_I
_shelx_title ' i8296 in P2(1)/n'
_shelx_refln_list_code          4
_shelx_F_calc_maximum      191.59
_exptl_crystal_F_000       528.00
_reflns_d_resolution_high  0.8403
 
loop_
 _symmetry_equiv_pos_as_xyz
 'x, y, z'
 '-x+1/2, y+1/2, -z+1/2'
 '-x, -y, -z'
 'x-1/2, -y-1/2, z-1/2'
 
_cell_length_a     8.2645
_cell_length_b     5.6449
_cell_length_c    23.8341
_cell_angle_alpha  90.000
_cell_angle_beta   98.147
_cell_angle_gamma  90.000
 
_shelx_F_squared_multiplier     1.000
 
loop_
 _refln_index_h
 _refln_index_k
 _refln_index_l
 _refln_F_squared_calc
 _refln_F_squared_meas
 _refln_F_squared_sigma
 _refln_observed_status
   2   0   0       32.59       26.96      3.61 o
   4   0   0      400.52      364.92     13.90 o
   6   0   0      699.10      718.50     24.02 o
   8   0   0      171.26      231.04     36.99 o
   1   1   0     2262.00     2169.04    149.88 o
   2   1   0     3693.52     3666.29     37.41 o
   3   1   0        2.93        3.13      3.27 o
   4   1   0     2628.94     2728.83     26.19 o
   5   1   0       80.51       92.92      8.46 o
   6   1   0       70.60       80.56     11.18 o
   7   1   0       72.76       70.43     18.88 o
   8   1   0       41.67       40.46     21.33 o
   9   1   0        0.50        2.79     28.73 o
   0   2   0     2877.55     2844.44     43.91 o
   1   2   0      245.51      253.51      5.87 o
   2   2   0     1344.51     1353.10     16.30 o
   3   2   0      881.14      869.22     12.10 o
   4   2   0      278.33      289.27      8.81 o
   5   2   0       32.71       30.85      6.44 o
   6   2   0       90.12      103.59     13.60 o
   7   2   0      114.91      118.20     19.11 o
   8   2   0      254.36      332.34     34.67 o
   9   2   0       83.49       65.49     32.43 o
   1   3   0       45.70       45.18      7.75 o
   2   3   0       89.27       66.49      4.59 o
   3   3   0      176.42      179.35      9.53 o
   4   3   0      163.98      154.88     11.80 o
   5   3   0       14.78       11.45      8.65 o
   6   3   0       48.17       31.55     13.16 o
   7   3   0       14.87       18.47     18.82 o
   8   3   0        1.32       -3.64     30.61 o
   0   4   0      176.37      202.69     16.24 o
   1   4   0      511.81      492.49     20.26 o
   2   4   0        9.95        9.08      4.95 o
   3   4   0      279.46      297.07     13.62 o
   4   4   0       36.63       20.48     12.82 o
   5   4   0      264.99      277.36     26.98 o
   6   4   0        1.36        2.49     19.37 o
   7   4   0       64.32       81.38     25.52 o
   1   5   0      434.02      422.08     21.41 o
   2   5   0        0.09        4.02     13.47 o
   3   5   0       52.78       41.80     14.11 o
   4   5   0       44.52       42.56     20.43 o
   5   5   0        2.12        1.09     26.82 o
   6   5   0       54.20       50.70     32.39 o
   0   6   0      241.60      195.76     35.53 o
   1   6   0      219.92      224.45     26.39 o
   2   6   0        0.28        0.16     22.43 o
   3   6   0      631.54      639.17     45.16 o
   4   6   0       18.49       28.49     25.56 o
  -9   0   1        0.04       -0.66     33.39 o
  -7   0   1      737.64      731.54     47.70 o
  -5   0   1      799.75      784.98     21.41 o
  -3   0   1     2403.45     2273.67     38.05 o
  -1   0   1     3605.19     3401.92    101.81 o
   1   0   1      422.14      410.17      7.44 o
   3   0   1      297.71      266.48     10.47 o
   5   0   1       43.16       34.73      8.71 o
   7   0   1     1050.44     1038.84     55.09 o
   9   0   1       91.51      122.39     39.75 o
  -9   1   1      147.14      165.19     33.35 o
  -8   1   1       24.36       19.35     19.52 o
  -7   1   1      325.06      361.83     26.12 o
  -6   1   1      144.69      137.71     10.80 o
  -5   1   1      853.49      848.44     17.81 o
  -4   1   1      150.90      146.23      7.85 o
  -3   1   1       48.32       51.60      4.48 o
  -2   1   1      212.96      214.05      5.13 o
  -1   1   1     4693.64     4620.11     36.55 o
   0   1   1     5573.84     5095.91    279.70 o
   1   1   1       50.57       57.15      2.56 o
   2   1   1    22478.06    23172.59    218.66 o
   3   1   1     1331.23     1328.41     14.03 o
   4   1   1     1020.91     1061.53     14.49 o
   5   1   1      765.73      765.47     17.49 o
   6   1   1        0.32       -2.06      8.92 o
   7   1   1        3.93        4.70     16.05 o
   8   1   1       61.92       52.59     21.80 o
   9   1   1      136.39      114.64     31.97 o
  -9   2   1       50.97       46.91     37.61 o
  -8   2   1       24.93        8.89     23.43 o
  -7   2   1       17.89       11.59     15.17 o
  -6   2   1       25.32       25.87     11.35 o
  -5   2   1      188.37      195.63      9.54 o
  -4   2   1       61.02       52.16      4.74 o
  -3   2   1     1465.82     1463.19     15.85 o
  -2   2   1     3055.97     3375.43     33.98 o
  -1   2   1       37.16       36.85      5.78 o
   0   2   1     1521.09     1525.63     21.91 o
   1   2   1      160.88      150.39      4.97 o
   2   2   1     3173.69     3364.60     24.26 o
   3   2   1     1512.91     1537.09     16.72 o
   4   2   1     2253.25     2411.34     22.16 o
   5   2   1        4.10        0.88      6.64 o
   6   2   1      356.29      348.15     19.03 o
   7   2   1      137.49      136.52     21.98 o
   8   2   1      177.09      200.54     31.86 o
   9   2   1       25.59       30.24     30.29 o
  -8   3   1        0.13        9.60     25.76 o
  -7   3   1       34.55       41.46     21.32 o
  -6   3   1      852.52      861.94     32.67 o
  -5   3   1      141.55      144.80     10.73 o
  -4   3   1       32.84       27.64      8.81 o
  -3   3   1       56.25       46.89      6.29 o
  -2   3   1     1713.21     1831.73     21.16 o
  -1   3   1      328.19      325.38     13.61 o
   0   3   1     2776.86     2964.93     48.69 o
   1   3   1       14.14        8.90      4.06 o
   2   3   1     1671.17     1731.45     15.31 o
   3   3   1      409.75      389.47     11.59 o
   4   3   1       40.68       40.12      9.18 o
   5   3   1        1.25        0.50      8.90 o
   6   3   1       11.12       13.91     13.22 o
   7   3   1      254.78      252.89     29.60 o
   8   3   1      144.88      147.63     31.43 o
  -7   4   1       49.88       37.36     24.14 o
  -6   4   1       61.82       62.17     20.53 o
  -5   4   1      200.47      183.58     20.76 o
  -4   4   1      134.86      120.49     15.08 o
  -3   4   1        2.25        1.72      8.27 o
  -2   4   1      199.83      187.11      9.07 o
  -1   4   1      367.07      358.23     18.66 o
   0   4   1       51.17       49.80      7.53 o
   1   4   1       35.60       35.65     10.29 o
   2   4   1      901.43      914.53     18.85 o
   3   4   1      181.04      184.78     13.33 o
   4   4   1      326.93      389.97     23.48 o
   5   4   1        0.67       -4.89     18.28 o
   6   4   1        1.36        4.07     22.90 o
   7   4   1       22.53       28.53     29.37 o
  -6   5   1       28.93       47.30     32.55 o
  -5   5   1       95.65       79.20     29.45 o
  -4   5   1       68.75       78.91     21.96 o
  -3   5   1        3.65        1.53     12.84 o
  -2   5   1       21.05       33.06     14.96 o
  -1   5   1       24.17       15.37     11.85 o
   0   5   1      311.07      318.08     23.79 o
   1   5   1        0.80        2.67     11.97 o
   2   5   1       13.74       15.28     15.50 o
   3   5   1       21.73       24.19     14.79 o
   4   5   1       45.10       19.18     23.48 o
   5   5   1       57.49       44.96     36.68 o
   6   5   1       64.26       63.89     34.50 o
  -4   6   1      370.45      440.23     38.28 o
  -3   6   1      104.98      100.63     29.10 o
  -2   6   1      226.32      192.98     30.40 o
  -1   6   1       52.23       38.34     20.59 o
   0   6   1      313.96      302.96     28.45 o
   1   6   1        1.73        3.69     18.69 o
   2   6   1      187.95      179.33     30.48 o
   3   6   1      152.22      150.10     30.46 o
   4   6   1       94.22      104.13     28.73 o
  -8   0   2      172.50      196.86     34.66 o
  -6   0   2       87.00       88.30     15.74 o
  -4   0   2       42.99       32.21      6.45 o
  -2   0   2     4367.67     4156.24     41.00 o
   0   0   2     1710.51     1414.60    127.13 o
   2   0   2    34247.95    34558.70    379.15 o
   4   0   2       20.14       28.57      6.96 o
   6   0   2     2318.50     2401.27     50.70 o
   8   0   2       20.68       15.53     28.28 o
  -9   1   2       90.99       88.34     31.11 o
  -8   1   2      433.65      442.19     35.92 o
  -7   1   2       16.64       13.38     15.95 o
  -6   1   2      247.29      276.83     13.31 o
  -5   1   2      691.49      708.69     14.79 o
  -4   1   2     1718.23     1724.60     19.00 o
  -3   1   2     1162.82     1205.88     12.28 o
  -2   1   2        1.26        0.43      2.20 o
  -1   1   2      274.94      284.59     12.97 o
   0   1   2      781.23      758.77     36.09 o
   1   1   2     5053.60     5043.19     34.32 o
   2   1   2    36707.41    36666.13    370.93 o
   3   1   2      728.55      737.48     11.26 o
   4   1   2     2483.34     2506.59     23.01 o
   5   1   2      116.01      116.09      7.78 o
   6   1   2     1314.14     1372.22     28.37 o
   7   1   2       50.46       41.55     17.75 o
   8   1   2       33.86       35.90     21.34 o
   9   1   2       45.50       38.11     29.87 o
  -9   2   2       11.58       15.86     29.42 o
  -8   2   2        9.56       -0.15     28.00 o
  -7   2   2       14.46       12.15     14.89 o
  -6   2   2       15.36       11.13     10.29 o
  -5   2   2       48.07       46.50      6.71 o
  -4   2   2       15.36        9.75      3.89 o
  -3   2   2      180.01      191.26      6.28 o
  -2   2   2      111.88      126.90      5.40 o
  -1   2   2       18.26       28.34      5.19 o
   0   2   2     1416.88     1407.54     71.86 o
   1   2   2       68.81       76.40      6.81 o
   2   2   2      236.59      238.84      7.68 o
   3   2   2      184.08      189.58      5.75 o
   4   2   2     1328.41     1294.17     16.36 o
   5   2   2       36.67       36.94      7.89 o
   6   2   2        6.24        3.13     11.14 o
   7   2   2       51.80       50.79     17.53 o
   8   2   2       15.28        7.38     24.49 o
   9   2   2      105.95      110.85     35.91 o
  -8   3   2       28.50        7.24     26.30 o
  -7   3   2      121.86       92.95     23.68 o
  -6   3   2       91.24       84.41     17.00 o
  -5   3   2      281.99      282.65     11.82 o
  -4   3   2      145.18      139.01     10.61 o
  -3   3   2      307.92      296.29      9.28 o
  -2   3   2      103.02      104.59      7.31 o
  -1   3   2      817.54      798.74     17.63 o
   0   3   2     1938.74     2003.72     36.54 o
   1   3   2       87.33       82.88      4.97 o
   2   3   2        1.41        0.51      3.42 o
   3   3   2      467.45      430.39     34.80 o
   4   3   2      130.69      146.66     11.94 o
   5   3   2      487.77      458.26     19.68 o
   6   3   2       36.50       21.14     14.02 o
   7   3   2       47.32       42.29     23.05 o
   8   3   2       31.33       17.15     27.03 o
  -7   4   2       39.26       55.96     24.37 o
  -6   4   2       98.01       87.84     21.49 o
  -5   4   2       72.04       90.39     18.08 o
  -4   4   2      335.10      297.64     17.57 o
  -3   4   2        8.45        8.92      8.22 o
  -2   4   2        0.02        0.40      5.56 o
  -1   4   2        3.92        2.19      9.27 o
   0   4   2       51.92       63.47      7.91 o
   1   4   2       58.03       59.52      8.23 o
   2   4   2      199.24      203.11     14.38 o
   3   4   2       47.43       42.99      9.95 o
   4   4   2       73.61       62.40     15.16 o
   5   4   2        0.26       -3.44     19.35 o
   6   4   2       49.67       47.40     25.45 o
   7   4   2       21.54       23.16     28.13 o
  -6   5   2        0.35       -4.14     29.40 o
  -5   5   2       10.30       25.73     27.44 o
  -4   5   2        0.43       -2.87     18.47 o
  -3   5   2      526.94      528.47     25.36 o
  -2   5   2        2.25        1.04      9.25 o
  -1   5   2     1020.74      994.73     28.36 o
   0   5   2      206.86      198.80     23.36 o
   1   5   2       55.40       67.89     13.96 o
   2   5   2       87.19       66.39     17.86 o
   3   5   2      648.07      662.91     26.63 o
   4   5   2        9.18        7.34     22.70 o
   5   5   2      366.27      418.34     56.90 o
   6   5   2       27.98       43.25     44.22 o
  -4   6   2        6.25        5.49     30.57 o
  -3   6   2      189.06      181.37     24.91 o
  -2   6   2        8.58        1.03     22.48 o
  -1   6   2        1.13       -1.88     19.11 o
   0   6   2        9.22        7.41     18.84 o
   1   6   2      217.29      228.42     26.48 o
   2   6   2      129.90      102.18     28.48 o
   3   6   2      102.73      110.61     29.49 o
   4   6   2       65.52       60.75     27.81 o
  -9   0   3      224.15      231.14     45.41 o
  -7   0   3      674.10      634.03     64.14 o
  -5   0   3      625.87      609.74     20.86 o
  -3   0   3     2094.23     1977.20     31.91 o
  -1   0   3      330.85      298.04      6.43 o
   1   0   3     6402.77     6111.43     99.03 o
   3   0   3     1094.73     1058.12     19.48 o
   5   0   3       12.32       12.22      8.22 o
   7   0   3      345.03      341.95     36.81 o
   9   0   3      159.07      159.06     43.22 o
  -9   1   3       22.31       19.10     28.58 o
  -8   1   3        3.20       -2.51     19.22 o
  -7   1   3        9.19        8.49     13.97 o
  -6   1   3        0.41        1.01      7.84 o
  -5   1   3      413.26      401.38     12.60 o
  -4   1   3      123.85      125.89      7.03 o
  -3   1   3      278.66      271.91      7.61 o
  -2   1   3      346.87      316.97      6.32 o
  -1   1   3     4044.92     3714.91     67.96 o
   0   1   3     1787.52     1800.38     11.80 o
   1   1   3       16.05       16.83      1.52 o
   2   1   3       31.49       35.96      2.91 o
   3   1   3     1183.52     1195.96     14.57 o
   4   1   3     1371.80     1414.15     14.74 o
   5   1   3       34.24       39.62      6.82 o
   6   1   3      281.66      302.34     16.57 o
   7   1   3       36.40       44.32     18.26 o
   8   1   3      371.45      367.61     31.70 o
   9   1   3      158.87      167.73     35.29 o
  -9   2   3       48.22       59.25     30.94 o
  -8   2   3      345.37      328.18     34.22 o
  -7   2   3      368.72      397.57     25.18 o
  -6   2   3      297.78      309.75     15.98 o
  -5   2   3      650.41      649.89     13.71 o
  -4   2   3      889.59      873.26     11.42 o
  -3   2   3      155.78      147.80      5.76 o
  -2   2   3      391.42      429.26      7.93 o
  -1   2   3     2753.16     2827.93     46.63 o
   0   2   3      126.04      128.36      4.85 o
   1   2   3      324.65      304.40      7.50 o
   2   2   3       29.25       30.29      4.50 o
   3   2   3      205.76      226.48      5.09 o
   4   2   3    10296.19    10540.45     63.13 o
   5   2   3     1782.50     1789.68     25.47 o
   6   2   3      125.84      126.47     15.19 o
   7   2   3       11.35       14.81     20.40 o
   8   2   3       93.04       94.07     29.18 o
   9   2   3       54.51       73.63     33.86 o
  -8   3   3        0.85       -3.27     25.29 o
  -7   3   3       96.54       92.88     23.81 o
  -6   3   3       56.70       40.49     15.64 o
  -5   3   3        6.99        8.41      6.52 o
  -4   3   3        1.29        2.01      7.36 o
  -3   3   3      172.79      171.77      7.55 o
  -2   3   3      124.69      123.52      7.95 o
  -1   3   3      806.34      817.18     20.55 o
   0   3   3      248.41      288.26     17.30 o
   1   3   3       40.09       38.80      4.85 o
   2   3   3       21.33       27.46      5.00 o
   3   3   3        0.89        1.12      6.22 o
   4   3   3      227.34      223.21      8.33 o
   5   3   3      401.27      386.95     19.54 o
   6   3   3      753.11      731.12     29.44 o
   7   3   3        4.14        0.20     21.85 o
   8   3   3       52.60       43.89     28.63 o
  -7   4   3      292.10      240.76     29.63 o
  -6   4   3        4.91       12.04     19.07 o
  -5   4   3       18.11        5.26     15.04 o
  -4   4   3      519.29      520.37     20.81 o
  -3   4   3      218.60      214.36     13.62 o
  -2   4   3      344.36      323.79     12.52 o
  -1   4   3       15.73       12.20     10.02 o
   0   4   3      295.07      303.10     12.57 o
   1   4   3      425.06      423.41     15.63 o
   2   4   3     1616.72     1623.75     18.59 o
   3   4   3        0.62       -0.64      9.05 o
   4   4   3      232.77      271.39     21.56 o
   5   4   3      155.89      168.54     26.14 o
   6   4   3        5.76       -5.98     23.87 o
   7   4   3       17.93       24.92     29.99 o
  -6   5   3        5.82       -0.64     29.21 o
  -5   5   3       81.49      102.39     31.50 o
  -4   5   3       33.33       22.78     19.55 o
  -3   5   3       27.84       29.29     13.94 o
  -2   5   3      584.65      570.37     20.06 o
  -1   5   3      312.41      320.63     21.28 o
   0   5   3       13.76        6.17     16.53 o
   1   5   3      225.66      228.46     18.24 o
   2   5   3      269.56      245.00     23.12 o
   3   5   3      119.86      119.65     16.70 o
   4   5   3      663.33      652.79     66.00 o
  -4   6   3       46.00       48.11     32.66 o
  -3   6   3       88.39       71.20     22.75 o
  -2   6   3      757.69      696.96     44.33 o
  -1   6   3      359.49      347.89     29.62 o
   0   6   3       70.46       48.16     20.53 o
   1   6   3        0.59        5.97     22.79 o
   2   6   3      275.37      236.64     45.60 o
   3   6   3       43.05       58.05     34.26 o
   4   6   3      256.42      265.50     39.76 o
  -8   0   4      296.74      317.50     39.83 o
  -6   0   4      848.38      865.00     32.25 o
  -4   0   4      964.14      907.91     19.65 o
  -2   0   4      969.52      942.51     14.47 o
   0   0   4      304.96      293.60      6.76 o
   2   0   4      776.74      789.62     15.04 o
   4   0   4     1938.15     1867.33     29.86 o
   6   0   4      699.52      703.84     43.47 o
   8   0   4     1801.42     1856.85     77.45 o
  -9   1   4        3.21        2.42     27.25 o
  -8   1   4      508.51      521.31     33.00 o
  -7   1   4      230.17      237.50     19.21 o
  -6   1   4      412.21      438.66     15.45 o
  -5   1   4       12.91       11.32      5.77 o
  -4   1   4       17.60       16.07      4.55 o
  -3   1   4       69.30       76.05      4.53 o
  -2   1   4     2223.59     2157.00     15.43 o
  -1   1   4       96.83       88.38      2.98 o
   0   1   4      275.22      260.96      4.84 o
   1   1   4     1249.13     1206.33     10.78 o
   2   1   4       87.72       89.13      4.85 o
   3   1   4     1122.97     1136.04     10.88 o
   4   1   4     5681.22     5851.17     38.24 o
   5   1   4        3.03        4.09      5.21 o
   6   1   4      271.65      282.71     16.43 o
   7   1   4      143.80      135.69     21.64 o
   8   1   4       48.32       38.21     21.96 o
   9   1   4       74.87       72.69     33.39 o
  -9   2   4      214.10      201.22     36.66 o
  -8   2   4      800.93      771.76     45.62 o
  -7   2   4      332.91      321.64     23.53 o
  -6   2   4      252.64      248.59     14.86 o
  -5   2   4       64.93       78.84      6.11 o
  -4   2   4      172.08      145.30      6.38 o
  -3   2   4     2365.77     2423.38     34.64 o
  -2   2   4     1541.26     1574.49     15.91 o
  -1   2   4     1028.41     1098.16     14.69 o
   0   2   4        2.06        0.66      3.07 o
   1   2   4      836.37      808.76     12.17 o
   2   2   4      279.91      237.97      9.85 o
   3   2   4      618.62      594.71      8.10 o
   4   2   4     1809.15     1789.47     29.54 o
   5   2   4       17.82       18.23      8.61 o
   6   2   4     1503.11     1502.80     34.64 o
   7   2   4       70.00       66.43     22.98 o
   8   2   4      133.86      141.54     31.44 o
  -8   3   4      198.36      188.41     31.64 o
  -7   3   4       65.75       59.06     22.56 o
  -6   3   4      347.91      272.46     21.92 o
  -5   3   4        6.62        4.36      6.35 o
  -4   3   4       18.01       20.15      7.93 o
  -3   3   4      526.72      548.70     11.01 o
  -2   3   4      105.25      119.96      8.11 o
  -1   3   4        6.36        4.48      7.53 o
   0   3   4      156.66      157.66      6.53 o
   1   3   4      307.45      293.90     18.63 o
   2   3   4      139.19      135.54      7.47 o
   3   3   4       46.32       44.63      7.77 o
   4   3   4       86.35       92.25      7.49 o
   5   3   4       14.48       11.40     11.28 o
   6   3   4      955.15      897.66     32.38 o
   7   3   4       67.75       44.67     24.23 o
   8   3   4      192.51      149.05     34.09 o
  -7   4   4      171.60      181.29     27.98 o
  -6   4   4      135.61      144.32     23.39 o
  -5   4   4      743.56      732.77     31.35 o
  -4   4   4       84.33       71.35     12.23 o
  -3   4   4        0.53        1.66      9.03 o
  -2   4   4      225.32      210.64     11.78 o
  -1   4   4      658.99      669.46     24.16 o
   0   4   4      174.96      171.39     13.99 o
   1   4   4     2425.74     2438.02     34.19 o
   2   4   4       96.82      104.51      7.18 o
   3   4   4       21.68       20.19     10.04 o
   4   4   4      401.15      371.68     37.55 o
   5   4   4      659.46      679.27     26.03 o
   6   4   4       89.40       90.15     27.90 o
   7   4   4      326.37      330.01     40.97 o
  -6   5   4      198.74      148.97     43.55 o
  -5   5   4       81.13       74.16     29.09 o
  -4   5   4       52.82       41.67     21.18 o
  -3   5   4       16.44        4.38     17.29 o
  -2   5   4      148.35      150.05     15.03 o
  -1   5   4      101.24       95.31     15.98 o
   0   5   4      154.97      158.31     16.64 o
   1   5   4      212.24      215.27     18.22 o
   2   5   4      195.75      169.64     21.45 o
   3   5   4       58.10       62.63     15.59 o
   4   5   4        0.02       -1.86     23.37 o
   5   5   4       25.47       18.42     38.85 o
   6   5   4       26.12       27.14     47.35 o
  -4   6   4       18.80       20.48     32.22 o
  -3   6   4      292.71      340.60     29.07 o
  -2   6   4      255.77      222.82     31.80 o
  -1   6   4       60.74       79.16     22.82 o
   0   6   4       39.58       28.70     22.97 o
   1   6   4      125.73      146.86     28.14 o
   2   6   4       47.89       29.50     31.68 o
   3   6   4      235.52      264.97     43.21 o
  -9   0   5      189.04      197.38     41.53 o
  -7   0   5       19.42        1.32     22.52 o
  -5   0   5      436.91      445.68     18.94 o
  -3   0   5     1051.81     1061.15     21.64 o
  -1   0   5      206.92      199.27      5.87 o
   1   0   5     2856.09     2696.50     31.89 o
   3   0   5       90.26       72.80      7.47 o
   5   0   5       36.41       27.49      9.65 o
   7   0   5       37.87       30.58     24.95 o
   9   0   5      127.31      128.99     42.68 o
  -9   1   5        6.97        8.21     27.55 o
  -8   1   5       29.30       21.33     20.51 o
  -7   1   5       12.02        7.80     13.04 o
  -6   1   5       17.17       17.27      9.22 o
  -5   1   5     2300.50     2246.84     55.85 o
  -4   1   5      395.11      397.69     10.92 o
  -3   1   5      706.66      665.55     10.15 o
  -2   1   5      602.14      586.80      8.71 o
  -1   1   5     1889.46     1799.03     20.38 o
   0   1   5       80.33       79.95      2.57 o
   1   1   5      689.90      647.97      6.05 o
   2   1   5      189.37      194.56      4.70 o
   3   1   5      493.94      462.69      8.30 o
   4   1   5      301.62      310.59      8.25 o
   5   1   5      473.37      477.28     12.74 o
   6   1   5      232.27      263.30     20.53 o
   7   1   5      141.37      150.80     22.58 o
   8   1   5       54.21       47.70     23.65 o
   9   1   5       38.80       54.67     33.10 o
  -9   2   5        4.84        8.40     29.01 o
  -8   2   5      630.56      603.83     41.24 o
  -7   2   5       43.10       38.63     15.81 o
  -6   2   5        0.19       -0.89      9.07 o
  -5   2   5      145.33      138.44      7.21 o
  -4   2   5      207.21      207.51      7.32 o
  -3   2   5       31.55       28.71      4.17 o
  -2   2   5       89.02       80.24      6.71 o
  -1   2   5        3.67        3.71      2.62 o
   0   2   5       10.86       18.39      4.03 o
   1   2   5      899.93      883.59     13.46 o
   2   2   5       43.46       45.68      3.75 o
   3   2   5       69.78       72.46      4.23 o
   4   2   5       39.21       34.45      6.59 o
   5   2   5      874.78      837.88     20.93 o
   6   2   5     1514.68     1428.54     34.24 o
   7   2   5        0.14       -3.36     20.43 o
   8   2   5       10.95       12.99     26.81 o
  -8   3   5      254.94      284.89     35.64 o
  -7   3   5      387.43      405.40     32.86 o
  -6   3   5      795.77      770.43     31.81 o
  -5   3   5      431.52      423.12     14.60 o
  -4   3   5      225.66      203.52     13.56 o
  -3   3   5     1101.70     1131.78     15.01 o
  -2   3   5      803.59      771.74     11.69 o
  -1   3   5       71.13       87.89      4.36 o
   0   3   5     1107.61     1119.13     13.57 o
   1   3   5     2125.70     2183.78     23.20 o
   2   3   5        9.10       10.72      5.42 o
   3   3   5      773.82      761.86     19.57 o
   4   3   5      233.78      233.59     11.04 o
   5   3   5      298.89      274.59     19.00 o
   6   3   5     1368.96     1277.49     43.56 o
   7   3   5      839.71      850.47     46.27 o
   8   3   5      125.87      121.32     32.99 o
  -7   4   5        1.59       -1.01     22.18 o
  -6   4   5       18.01       13.27     18.78 o
  -5   4   5      102.26       97.89     18.08 o
  -4   4   5       49.07       27.82     19.56 o
  -3   4   5      127.77      103.84     12.50 o
  -2   4   5       51.62       49.50      8.62 o
  -1   4   5      130.94      136.53     14.85 o
   0   4   5      189.73      209.27     12.70 o
   1   4   5        5.97        2.46      8.38 o
   2   4   5        0.29       -0.47      6.90 o
   3   4   5       24.51       22.42     10.38 o
   4   4   5       12.20        6.71      8.77 o
   5   4   5       60.15       53.64     14.96 o
   6   4   5      133.28       87.63     29.50 o
   7   4   5       35.39       33.95     31.23 o
  -6   5   5      546.91      493.38     48.09 o
  -5   5   5       45.51       18.03     27.78 o
  -4   5   5        6.65       23.01     20.22 o
  -3   5   5       11.79       22.89     22.84 o
  -2   5   5       45.95       49.47     13.08 o
  -1   5   5      517.99      549.60     26.93 o
   0   5   5     1796.15     1804.89     38.89 o
   1   5   5      499.65      465.35     23.93 o
   2   5   5       16.52       19.84     16.64 o
   3   5   5       14.85        7.42     18.46 o
   4   5   5      713.44      650.42     63.39 o
   5   5   5       47.64       48.24     41.98 o
   6   5   5      515.39      564.30     71.22 o
  -4   6   5      192.32      172.41     38.29 o
  -3   6   5        4.56        3.48     20.51 o
  -2   6   5        2.22       -0.89     23.01 o
  -1   6   5       92.05       80.32     26.41 o
   0   6   5        8.75       11.22     22.34 o
   1   6   5       41.24       20.00     23.93 o
   2   6   5      105.07      104.64     35.56 o
   3   6   5        0.75       -2.35     31.31 o
  -8   0   6      590.29      632.11     53.11 o
  -6   0   6     1737.71     1747.15     43.23 o
  -4   0   6      858.58      901.52     16.52 o
  -2   0   6      363.63      374.75     10.54 o
   0   0   6     5418.45     5027.67     69.33 o
   2   0   6        6.13        5.58      4.26 o
   4   0   6      245.67      248.16     14.26 o
   6   0   6      466.43      479.11     40.24 o
   8   0   6      347.32      421.99     49.22 o
  -9   1   6       64.93       50.56     29.49 o
  -8   1   6       23.57       16.74     19.60 o
  -7   1   6      227.80      230.43     19.26 o
  -6   1   6      148.46      146.54     12.44 o
  -5   1   6      206.39      189.06     11.34 o
  -4   1   6      840.33      835.55     14.89 o
  -3   1   6      576.91      602.45     11.11 o
  -2   1   6     1430.05     1366.32     14.12 o
  -1   1   6     1674.80     1640.38     15.29 o
   0   1   6        5.23        6.73      1.89 o
   1   1   6      415.64      428.24      6.04 o
   2   1   6      453.72      419.38      7.33 o
   3   1   6      541.17      543.46      9.41 o
   4   1   6       99.15       89.35      5.79 o
   5   1   6        1.47       -0.58      5.79 o
   6   1   6       38.84       40.24     13.13 o
   7   1   6        0.67        4.28     18.33 o
   8   1   6      109.54      112.94     26.12 o
   9   1   6       47.05       32.89     32.21 o
  -9   2   6        5.28        1.20     27.75 o
  -8   2   6       74.40       85.08     27.56 o
  -7   2   6      130.54      124.20     18.63 o
  -6   2   6     1232.67     1247.79     28.55 o
  -5   2   6      326.61      333.40     11.02 o
  -4   2   6      242.40      236.72      7.93 o
  -3   2   6       24.25       32.51      4.62 o
  -2   2   6       36.70       41.40      4.64 o
  -1   2   6      695.91      707.39     10.20 o
   0   2   6      425.07      414.49      7.48 o
   1   2   6        5.66        7.19      2.61 o
   2   2   6      361.75      336.00      8.59 o
   3   2   6       21.95       19.48      4.15 o
   4   2   6       17.41       14.78      6.29 o
   5   2   6       19.33       15.12      8.88 o
   6   2   6     1303.14     1245.16     33.44 o
   7   2   6       36.85       41.46     23.74 o
   8   2   6       56.54       31.66     28.19 o
  -8   3   6      197.66      163.08     31.15 o
  -7   3   6        1.05       -0.69     20.54 o
  -6   3   6      738.03      701.73     30.57 o
  -5   3   6      182.48      176.91     11.49 o
  -4   3   6     1443.87     1444.38     29.75 o
  -3   3   6     1135.66     1149.22     17.90 o
  -2   3   6       15.89       30.37      5.12 o
  -1   3   6       85.73       78.09      4.55 o
   0   3   6     1622.56     1692.77     20.10 o
   1   3   6        0.30        0.62      5.60 o
   2   3   6       44.73       42.44      6.90 o
   3   3   6     1554.09     1524.74     21.84 o
   4   3   6       48.20       49.37      8.79 o
   5   3   6        1.75       -1.49     11.83 o
   6   3   6      322.28      316.36     24.10 o
   7   3   6      573.52      613.70     42.37 o
   8   3   6     1195.57     1143.49     60.16 o
  -7   4   6      541.05      538.05     37.15 o
  -6   4   6      257.49      257.87     26.13 o
  -5   4   6      389.54      414.85     26.47 o
  -4   4   6      217.38      188.72     28.20 o
  -3   4   6      264.29      256.60     16.58 o
  -2   4   6       33.56       35.93      8.93 o
  -1   4   6       78.07       75.67      6.65 o
   0   4   6      139.11      156.94     11.69 o
   1   4   6       95.10       94.25     11.20 o
   2   4   6      619.74      602.29     17.88 o
   3   4   6     1867.83     1865.77     37.93 o
   4   4   6       11.13       10.14     10.98 o
   5   4   6        6.55        9.58     21.54 o
   6   4   6      208.39      147.64     31.79 o
   7   4   6       68.79       52.82     34.01 o
  -6   5   6        9.20       11.75     32.03 o
  -5   5   6      107.67       90.07     30.00 o
  -4   5   6      308.82      292.44     28.91 o
  -3   5   6      848.74      829.10     50.05 o
  -2   5   6        1.51        2.14     12.08 o
  -1   5   6      545.44      529.53     27.19 o
   0   5   6       16.12       11.45     13.38 o
   1   5   6      342.63      371.39     19.23 o
   2   5   6       51.72       54.86     18.80 o
   3   5   6      212.79      207.12     25.37 o
   4   5   6      121.57      105.14     31.10 o
   5   5   6       65.70      100.51     45.78 o
  -4   6   6        6.17        9.11     32.53 o
  -3   6   6      602.65      590.79     36.52 o
  -2   6   6       52.66       43.04     31.72 o
  -1   6   6       31.89       35.68     24.43 o
   0   6   6      122.19      105.80     27.37 o
   1   6   6      104.01      124.19     35.65 o
   2   6   6        5.83        7.10     30.48 o
   3   6   6        5.92        7.04     32.23 o
  -9   0   7     1813.41     1923.53    125.01 o
  -7   0   7       10.05       10.29     22.17 o
  -5   0   7      479.74      518.11     18.58 o
  -3   0   7     7154.27     7136.73    109.39 o
  -1   0   7       20.20       19.96      3.05 o
   1   0   7     4301.72     4063.98     39.79 o
   3   0   7      224.98      203.89     11.65 o
   5   0   7      371.28      404.75     20.05 o
   7   0   7      179.32      224.79     34.91 o
   9   0   7       39.59       37.88     40.96 o
  -9   1   7      200.82      189.75     34.07 o
  -8   1   7        9.19       -2.87     19.08 o
  -7   1   7        5.33        1.04     15.60 o
  -6   1   7      520.15      518.86     19.11 o
  -5   1   7      126.03      127.13      8.28 o
  -4   1   7        0.01        0.93      4.37 o
  -3   1   7     1216.11     1266.38     15.40 o
  -2   1   7      276.78      289.05      7.57 o
  -1   1   7     1082.94     1037.95     11.82 o
   0   1   7      195.07      195.37      5.01 o
   1   1   7      100.47       99.83      3.85 o
   2   1   7      227.71      228.97      6.41 o
   3   1   7      472.65      460.79      9.44 o
   4   1   7       36.88       34.23      5.22 o
   5   1   7       33.99       33.90      7.16 o
   6   1   7        1.86       -0.18     14.51 o
   7   1   7       53.25       61.33     20.48 o
   8   1   7       39.37       28.95     23.71 o
  -9   2   7       42.58       52.72     31.65 o
  -8   2   7      110.31       97.26     27.36 o
  -7   2   7      149.99      153.35     19.61 o
  -6   2   7       11.79        6.34     10.16 o
  -5   2   7      354.51      360.63     11.65 o
  -4   2   7      308.30      294.03      8.91 o
  -3   2   7     1692.92     1715.33     17.33 o
  -2   2   7        4.82        5.80      2.77 o
  -1   2   7     4433.22     4569.27     37.42 o
   0   2   7     2039.95     2107.55     19.72 o
   1   2   7       12.85       21.15      3.63 o
   2   2   7        0.65        2.89      4.00 o
   3   2   7     1099.93     1104.12     14.45 o
   4   2   7       58.26       57.54      7.73 o
   5   2   7      465.53      481.63     17.97 o
   6   2   7       66.31       84.60     15.37 o
   7   2   7       40.83       37.48     23.80 o
   8   2   7       32.32       16.88     28.28 o
  -8   3   7        3.23       11.33     26.26 o
  -7   3   7       88.49       63.88     23.36 o
  -6   3   7      375.45      347.23     24.04 o
  -5   3   7      786.31      823.03     19.94 o
  -4   3   7        0.03       -1.71      8.57 o
  -3   3   7       11.07       16.81      6.93 o
  -2   3   7      381.13      400.74      9.90 o
  -1   3   7       18.45       20.98      4.35 o
   0   3   7       76.48       72.93      4.67 o
   1   3   7      380.65      367.50      7.38 o
   2   3   7      142.30      138.10      6.50 o
   3   3   7        8.93       11.70      5.78 o
   4   3   7      176.83      170.48     12.23 o
   5   3   7      371.78      363.71     21.68 o
   6   3   7        8.76        8.75     16.29 o
   7   3   7      290.97      249.80     33.26 o
   8   3   7      360.53      279.37     39.39 o
  -7   4   7       40.54       28.20     23.39 o
  -6   4   7      484.75      498.58     32.46 o
  -5   4   7      266.29      288.82     24.68 o
  -4   4   7     1938.15     1952.25     39.96 o
  -3   4   7       15.17       13.77     10.57 o
  -2   4   7      357.33      348.53     16.49 o
  -1   4   7      874.20      865.86     14.58 o
   0   4   7       44.08       36.22      9.41 o
   1   4   7      278.35      279.87     15.72 o
   2   4   7     2558.20     2597.10     40.34 o
   3   4   7       79.48       83.69      9.39 o
   4   4   7        0.37        5.08     12.20 o
   5   4   7       29.51       27.63     24.33 o
   6   4   7       78.57       83.61     29.75 o
   7   4   7        6.82       -2.25     33.59 o
  -6   5   7       41.01       59.20     34.63 o
  -5   5   7        4.52       -1.32     27.28 o
  -4   5   7       37.26       36.83     26.70 o
  -3   5   7      266.82      238.97     49.22 o
  -2   5   7      669.92      617.88     28.09 o
  -1   5   7       26.38       29.71     11.03 o
   0   5   7      126.97      102.05     16.87 o
   1   5   7       88.18       75.08     13.76 o
   2   5   7       28.77       13.52     17.13 o
   3   5   7       47.17       19.82     24.00 o
   4   5   7       12.21        4.55     26.72 o
   5   5   7       89.23       81.35     46.23 o
  -4   6   7      690.77      659.41     58.13 o
  -3   6   7      111.81      125.66     27.95 o
  -2   6   7      492.67      517.81     48.04 o
  -1   6   7       68.09       47.61     25.46 o
   0   6   7       21.09       35.48     31.01 o
   1   6   7        0.06       -0.07     29.67 o
   2   6   7      228.22      247.17     41.87 o
   3   6   7        4.67        7.46     44.66 o
  -8   0   8       97.62      101.22     32.92 o
  -6   0   8        5.34        0.43     12.62 o
  -4   0   8      517.08      574.11     17.30 o
  -2   0   8     1341.63     1357.03     27.57 o
   0   0   8     1802.89     1680.51     22.10 o
   2   0   8      648.73      619.08     16.61 o
   4   0   8      311.37      293.19     16.05 o
   6   0   8      141.43      120.19     31.06 o
   8   0   8       10.22       29.87     34.94 o
  -9   1   8      184.20      206.04     35.92 o
  -8   1   8       23.64        5.85     20.58 o
  -7   1   8      295.24      287.74     24.25 o
  -6   1   8      123.80      115.38     12.06 o
  -5   1   8      522.12      543.99     15.52 o
  -4   1   8     2208.70     2228.32     23.24 o
  -3   1   8       72.31       83.92      5.64 o
  -2   1   8     1270.77     1272.48     13.53 o
  -1   1   8       41.85       40.74      3.43 o
   0   1   8       40.79       34.77      3.18 o
   1   1   8       68.29       72.48      3.73 o
   2   1   8     1130.42     1129.23     13.18 o
   3   1   8       80.16       78.97      5.50 o
   4   1   8       89.63       91.58      7.40 o
   5   1   8        3.79       -2.19      8.88 o
   6   1   8       55.56       58.04     17.74 o
   7   1   8       48.42       42.53     20.40 o
   8   1   8      156.00      156.03     28.03 o
  -9   2   8       41.31       33.09     30.91 o
  -8   2   8       21.00       11.65     24.40 o
  -7   2   8      556.26      552.54     30.94 o
  -6   2   8       58.02       49.28     13.44 o
  -5   2   8       23.95       18.38      6.65 o
  -4   2   8      123.84      128.16      7.08 o
  -3   2   8      895.23      873.16     13.28 o
  -2   2   8     2676.00     2875.24     23.18 o
  -1   2   8      170.97      189.22      7.97 o
   0   2   8      104.17       83.75      5.84 o
   1   2   8      237.37      198.84      7.30 o
   2   2   8      727.37      712.44     13.58 o
   3   2   8       18.71       14.00      5.16 o
   4   2   8       39.82       40.70      7.69 o
   5   2   8      650.27      669.37     21.34 o
   6   2   8      191.33      206.80     22.96 o
   7   2   8       24.49       18.90     23.41 o
   8   2   8        0.03       -4.64     27.69 o
  -8   3   8      215.81      203.62     33.11 o
  -7   3   8       23.13       20.76     22.55 o
  -6   3   8      535.89      560.96     29.22 o
  -5   3   8      267.68      280.10     14.22 o
  -4   3   8     1517.40     1518.94     33.94 o
  -3   3   8      284.27      290.32     12.95 o
  -2   3   8      962.38     1029.58     14.99 o
  -1   3   8      845.75      833.14     39.81 o
   0   3   8       77.97       97.49      5.83 o
   1   3   8      167.48      174.36      6.56 o
   2   3   8        9.16        6.36      4.92 o
   3   3   8      380.87      364.14     12.52 o
   4   3   8     1174.41     1139.54     30.03 o
   5   3   8      847.29      886.01     31.14 o
   6   3   8       80.59       67.54     18.46 o
   7   3   8        2.54        4.39     25.10 o
  -7   4   8       66.68       65.69     33.20 o
  -6   4   8       14.56       15.47     19.32 o
  -5   4   8       16.02        8.91     16.05 o
  -4   4   8      216.27      227.53     19.56 o
  -3   4   8       12.97       12.12      8.43 o
  -2   4   8      812.73      819.35     17.72 o
  -1   4   8     1424.14     1424.32     20.67 o
   0   4   8      463.66      466.10     11.97 o
   1   4   8      510.14      501.74     11.15 o
   2   4   8      200.85      208.81      9.33 o
   3   4   8      588.22      592.77     18.65 o
   4   4   8       98.08       92.91     16.04 o
   5   4   8        9.22       23.77     23.58 o
   6   4   8       74.18       73.19     30.49 o
  -6   5   8        0.25       -4.08     32.64 o
  -5   5   8      175.77      151.30     34.96 o
  -4   5   8      109.08       99.37     29.79 o
  -3   5   8     1146.53     1209.61     56.65 o
  -2   5   8       19.21       17.84     15.37 o
  -1   5   8     1008.35      991.43     26.47 o
   0   5   8        1.06       -0.45     13.81 o
   1   5   8      440.47      438.56     23.93 o
   2   5   8       37.62       50.38     16.10 o
   3   5   8       26.80       35.84     25.40 o
   4   5   8       34.68       27.83     27.69 o
   5   5   8      138.70      175.82     52.57 o
  -3   6   8        0.87        0.71     24.75 o
  -2   6   8        0.09       -1.37     28.83 o
  -1   6   8        7.42       17.56     24.38 o
   0   6   8       87.88       67.53     33.31 o
   1   6   8      273.86      304.20     44.53 o
   2   6   8       24.45        8.97     30.68 o
   3   6   8      157.30      149.88     57.27 o
  -9   0   9        9.29       -0.77     34.27 o
  -7   0   9      320.11      275.78     34.39 o
  -5   0   9       41.25       37.98      9.22 o
  -3   0   9     5110.14     5649.38     41.86 o
  -1   0   9     3331.30     3337.30     31.15 o
   1   0   9     1399.01     1403.54     21.55 o
   3   0   9       24.95       36.02      8.27 o
   5   0   9      105.78      109.25     21.62 o
   7   0   9       11.87        6.72     27.61 o
  -9   1   9       13.45       18.11     29.43 o
  -8   1   9      624.02      638.10     42.54 o
  -7   1   9     1846.81     1908.39     48.61 o
  -6   1   9      225.68      230.14     14.68 o
  -5   1   9      552.95      548.34     15.92 o
  -4   1   9       84.38       88.91      7.03 o
  -3   1   9       18.24        9.20      4.16 o
  -2   1   9        2.70       -1.02      2.93 o
  -1   1   9     3614.33     3565.94     28.68 o
   0   1   9      820.41      908.51     11.05 o
   1   1   9     2900.44     2895.68     25.11 o
   2   1   9     1312.64     1334.63     15.08 o
   3   1   9      397.25      358.00      9.78 o
   4   1   9      444.60      452.50     13.11 o
   5   1   9      291.67      280.30     18.37 o
   6   1   9       61.36       72.17     19.12 o
   7   1   9      413.65      457.33     31.90 o
   8   1   9       18.65       18.71     24.70 o
  -9   2   9      119.15      114.16     32.94 o
  -8   2   9        0.18        3.32     24.51 o
  -7   2   9       50.51       25.40     16.24 o
  -6   2   9      225.65      213.21     18.16 o
  -5   2   9       13.30       11.06      7.09 o
  -4   2   9       68.26       65.66      6.51 o
  -3   2   9      856.29      907.10     15.01 o
  -2   2   9       21.44       19.07      4.12 o
  -1   2   9     1251.24     1323.32     18.83 o
   0   2   9        1.90        1.25      3.56 o
   1   2   9       80.59       89.61      6.05 o
   2   2   9      111.81      128.77      7.46 o
   3   2   9       92.37       88.75      7.16 o
   4   2   9      230.30      248.83     13.35 o
   5   2   9      180.75      175.97     13.96 o
   6   2   9      362.96      354.84     27.22 o
   7   2   9      181.51      169.67     31.01 o
   8   2   9       49.04       41.46     31.14 o
  -8   3   9       40.79       26.32     27.56 o
  -7   3   9       65.82       79.97     24.56 o
  -6   3   9       35.80       39.87     16.76 o
  -5   3   9       66.60       58.17     10.25 o
  -4   3   9       10.93       13.98     11.72 o
  -3   3   9       79.46       82.91      9.33 o
  -2   3   9     1402.15     1381.88    118.50 o
  -1   3   9        7.03        5.89      5.02 o
   0   3   9       41.31       45.31      5.88 o
   1   3   9     2555.14     2570.77     34.98 o
   2   3   9      217.22      229.96      9.54 o
   3   3   9      434.89      409.04     13.84 o
   4   3   9      322.90      314.01     19.71 o
   5   3   9      363.18      364.35     23.46 o
   6   3   9      126.68      150.92     22.08 o
   7   3   9       20.33       10.08     27.27 o
  -7   4   9       20.13       11.04     41.61 o
  -6   4   9      108.35      109.10     23.16 o
  -5   4   9        0.55       -2.71     15.90 o
  -4   4   9      502.13      538.86     23.89 o
  -3   4   9      328.77      344.04     17.82 o
  -2   4   9      259.63      259.61     13.85 o
  -1   4   9      196.28      205.52     11.13 o
   0   4   9       20.81       26.63      7.05 o
   1   4   9      445.33      450.64     11.28 o
   2   4   9      447.61      430.07     13.62 o
   3   4   9        6.41        5.79     10.98 o
   4   4   9      301.17      298.69     22.68 o
   5   4   9        7.58       16.33     25.03 o
   6   4   9        0.68        4.65     29.99 o
  -6   5   9       28.52       43.67     35.95 o
  -5   5   9       45.60       39.48     31.11 o
  -4   5   9      681.10      722.23     52.53 o
  -3   5   9        2.42        5.73     24.96 o
  -2   5   9     1197.43     1192.01     54.29 o
  -1   5   9       58.29       60.64     13.63 o
   0   5   9     1806.09     1884.64     43.22 o
   1   5   9        6.14       13.35     14.33 o
   2   5   9      222.54      217.29     23.27 o
   3   5   9        0.50       -2.11     18.34 o
   4   5   9      425.47      434.09     43.75 o
   5   5   9       74.47       47.95     33.91 o
  -3   6   9      192.23      144.52     29.82 o
  -2   6   9      428.32      449.12     36.59 o
  -1   6   9       16.71       13.74     32.00 o
   0   6   9      187.77      170.04     39.53 o
   1   6   9        0.02       -2.56     31.59 o
   2   6   9       50.46       26.84     47.94 o
  -8   0  10     1928.96     1989.60     77.78 o
  -6   0  10       85.48       98.40     23.78 o
  -4   0  10       46.00       68.12      9.01 o
  -2   0  10      914.84      963.93     17.07 o
   0   0  10     1894.57     1746.95     22.17 o
   2   0  10      157.05      175.38     11.41 o
   4   0  10      834.61      834.63     24.93 o
   6   0  10        7.90       12.43     25.28 o
   8   0  10       65.78       83.90     38.51 o
  -9   1  10       53.61       44.13     30.60 o
  -8   1  10      147.69      136.72     28.59 o
  -7   1  10        0.88        0.34     16.72 o
  -6   1  10        1.50        1.49      9.55 o
  -5   1  10        4.80        4.98      6.34 o
  -4   1  10      364.70      366.55     11.67 o
  -3   1  10       63.48       83.14      6.27 o
  -2   1  10      443.92      457.41      9.67 o
  -1   1  10     4464.39     4767.29     35.66 o
   0   1  10     1994.62     2153.03     18.16 o
   1   1  10       17.56       24.39      3.56 o
   2   1  10      500.18      484.20      9.95 o
   3   1  10      288.26      278.12      9.37 o
   4   1  10        2.14        1.76      6.02 o
   5   1  10        8.96        7.27     13.76 o
   6   1  10        5.78        5.83     16.80 o
   7   1  10       14.61        8.70     20.81 o
   8   1  10      195.87      178.21     30.62 o
  -9   2  10        0.47       -3.33     30.31 o
  -8   2  10      141.88      137.60     29.97 o
  -7   2  10      168.46      176.28     21.08 o
  -6   2  10       21.41       10.85     12.56 o
  -5   2  10     1253.72     1212.01     32.95 o
  -4   2  10     1377.45     1376.22     19.06 o
  -3   2  10      303.21      306.59     10.14 o
  -2   2  10     1258.35     1295.47     16.92 o
  -1   2  10       16.07       24.46      3.81 o
   0   2  10     3868.75     4199.10     29.13 o
   1   2  10     1758.63     1796.58     20.24 o
   2   2  10       24.30       19.49      5.69 o
   3   2  10       52.04       46.27      8.60 o
   4   2  10        6.30        3.71      8.22 o
   5   2  10      110.31       96.53     15.13 o
   6   2  10      603.81      641.84     35.28 o
   7   2  10      234.33      233.64     33.08 o
   8   2  10        4.13        8.83     30.80 o
  -8   3  10       23.07       32.36     29.74 o
  -7   3  10        1.48        2.00     22.01 o
  -6   3  10       20.67       15.45     16.42 o
  -5   3  10      504.11      495.71     26.12 o
  -4   3  10      149.91      145.50     16.09 o
  -3   3  10       11.39        7.71      7.69 o
  -2   3  10        4.22        7.04      6.78 o
  -1   3  10      100.85       96.50      8.04 o
   0   3  10      520.87      537.18     12.77 o
   1   3  10      166.02      157.19      7.61 o
   2   3  10      475.81      488.27     13.24 o
   3   3  10      562.18      555.36     15.59 o
   4   3  10      662.74      630.04     26.20 o
   5   3  10      516.81      511.07     27.48 o
   6   3  10      153.14      137.87     27.34 o
   7   3  10        7.81        5.86     27.67 o
  -7   4  10      200.57      152.41     56.52 o
  -6   4  10       97.69       87.87     23.38 o
  -5   4  10      160.31      188.10     23.13 o
  -4   4  10       62.28       71.45     14.79 o
  -3   4  10       62.51       46.35     12.11 o
  -2   4  10     1353.55     1326.91     25.16 o
  -1   4  10      608.38      640.42     17.71 o
   0   4  10      315.40      314.30     12.82 o
   1   4  10     1315.43     1361.60     22.14 o
   2   4  10      312.53      327.62     13.68 o
   3   4  10      817.61      838.24     37.69 o
   4   4  10        0.32       -1.60     18.27 o
   5   4  10       38.94       36.58     27.02 o
   6   4  10        3.00        4.09     29.86 o
  -6   5  10        8.84        0.16     34.43 o
  -5   5  10       28.81       35.96     33.44 o
  -4   5  10       12.52        9.85     28.40 o
  -3   5  10        8.57        0.91     24.03 o
  -2   5  10       18.49       32.09     24.45 o
  -1   5  10      379.18      370.57     20.95 o
   0   5  10        2.20        4.49     13.22 o
   1   5  10       17.49       19.65     17.17 o
   2   5  10      196.01      201.76     18.83 o
   3   5  10       83.01       92.03     22.72 o
   4   5  10        4.77       -2.83     21.67 o
   5   5  10      310.39      327.78     46.13 o
  -3   6  10       24.49       11.46     26.37 o
  -2   6  10       46.51       32.35     30.94 o
  -1   6  10      346.24      419.75     48.83 o
   0   6  10       83.19       92.20     36.80 o
   1   6  10      324.25      292.54     63.31 o
   2   6  10       76.40       39.52     48.39 o
  -9   0  11      266.03      270.54     46.45 o
  -7   0  11      444.68      437.74     40.53 o
  -5   0  11      943.83      988.54     32.61 o
  -3   0  11     1739.08     1731.43     31.62 o
  -1   0  11     1363.04     1464.26     25.42 o
   1   0  11     4342.30     4439.05    105.59 o
   3   0  11     3418.07     3516.55     72.28 o
   5   0  11      227.30      228.74     21.65 o
   7   0  11      124.32      137.12     36.27 o
  -9   1  11      265.11      288.56     40.69 o
  -8   1  11      135.79      122.83     29.34 o
  -7   1  11       14.03        8.28     17.77 o
  -6   1  11     1062.18     1057.87     27.92 o
  -5   1  11      896.82      906.35     20.23 o
  -4   1  11      258.26      255.42     10.55 o
  -3   1  11      144.38      144.46      7.61 o
  -2   1  11      749.94      847.61     12.25 o
  -1   1  11      233.00      286.57      8.34 o
   0   1  11       63.51       57.09      4.69 o
   1   1  11     1093.99     1091.92     13.56 o
   2   1  11      596.53      653.66     11.83 o
   3   1  11      177.62      184.66      8.64 o
   4   1  11       66.64       72.22      8.28 o
   5   1  11       78.08       71.96     17.22 o
   6   1  11       19.86       12.38     18.35 o
   7   1  11      175.19      175.54     26.82 o
   8   1  11      180.00      159.36     31.73 o
  -9   2  11      114.81      131.40     36.57 o
  -8   2  11        1.67        1.15     25.14 o
  -7   2  11        6.22       11.10     16.54 o
  -6   2  11     1023.98     1016.18     32.53 o
  -5   2  11     1265.58     1259.19     28.37 o
  -4   2  11       15.54        8.98      5.83 o
  -3   2  11      288.52      279.28     10.33 o
  -2   2  11      241.08      226.88      8.57 o
  -1   2  11       11.18        3.84      3.50 o
   0   2  11      204.15      216.48      9.19 o
   1   2  11       32.95       43.98      6.17 o
   2   2  11        0.25        1.21      5.57 o
   3   2  11     1481.12     1456.30     26.49 o
   4   2  11      170.01      167.33     15.37 o
   5   2  11      564.04      585.17     26.38 o
   6   2  11      134.62      137.29     26.91 o
   7   2  11      429.25      423.15     39.66 o
  -8   3  11       17.46       14.88     28.83 o
  -7   3  11      194.00      214.45     30.48 o
  -6   3  11       97.94      121.02     23.55 o
  -5   3  11        2.81       -2.31     15.75 o
  -4   3  11       91.03       90.11     17.23 o
  -3   3  11      330.78      333.18     18.82 o
  -2   3  11      410.61      419.68     16.50 o
  -1   3  11      194.78      201.51     10.42 o
   0   3  11       74.78       77.51      6.41 o
   1   3  11      775.53      800.24     15.65 o
   2   3  11       30.06       34.89      7.42 o
   3   3  11      517.95      494.48     17.87 o
   4   3  11      139.70      123.36     16.43 o
   5   3  11      130.39      118.62     19.44 o
   6   3  11      101.73       85.48     26.48 o
   7   3  11       11.58        5.76     29.19 o
  -7   4  11        3.26       -7.83     43.17 o
  -6   4  11        0.41       -0.65     20.71 o
  -5   4  11      198.29      211.52     24.29 o
  -4   4  11       90.74      112.35     18.91 o
  -3   4  11      133.76      122.02     15.00 o
  -2   4  11       25.59       18.18     11.03 o
  -1   4  11       50.12       52.39      9.65 o
   0   4  11      531.95      528.16     18.40 o
   1   4  11      153.63      151.48     10.54 o
   2   4  11     1036.73     1085.37     22.46 o
   3   4  11       24.27       23.21     18.06 o
   4   4  11      351.58      324.25     29.52 o
   5   4  11       24.69       39.33     27.81 o
   6   4  11      124.83      170.57     39.83 o
  -5   5  11       44.67       47.03     33.37 o
  -4   5  11       37.50       48.64     31.15 o
  -3   5  11        0.12       -4.30     24.92 o
  -2   5  11      529.20      556.51     44.98 o
  -1   5  11       21.37       17.24     19.42 o
   0   5  11     1004.28     1018.56     35.31 o
   1   5  11        0.28       -2.09     13.25 o
   2   5  11      132.39      130.84     22.79 o
   3   5  11       51.55       55.28     23.33 o
   4   5  11       25.75       25.27     24.63 o
  -2   6  11      221.25      254.96     40.74 o
  -1   6  11        8.69        1.38     31.89 o
   0   6  11      214.01      243.22     44.52 o
   1   6  11        1.72        2.46     44.07 o
  -8   0  12       44.99       42.51     31.62 o
  -6   0  12       54.19       62.40     23.92 o
  -4   0  12      581.61      570.85     17.14 o
  -2   0  12     2382.79     2555.91     34.59 o
   0   0  12       85.27       90.26      7.59 o
   2   0  12      357.45      347.65     55.19 o
   4   0  12     1390.46     1442.07     40.19 o
   6   0  12        5.00        3.01     26.09 o
   8   0  12        0.72        3.07     37.61 o
  -9   1  12       57.80       56.43     32.67 o
  -8   1  12        8.45       12.48     24.76 o
  -7   1  12      127.53      133.71     22.81 o
  -6   1  12     1100.28     1097.69     29.17 o
  -5   1  12       58.39       55.28      9.12 o
  -4   1  12      362.47      345.94     12.33 o
  -3   1  12      137.78      124.96      7.76 o
  -2   1  12      755.66      744.31     12.13 o
  -1   1  12      867.29      917.60     13.89 o
   0   1  12      294.92      283.06      8.77 o
   1   1  12      249.94      264.21      8.24 o
   2   1  12     3199.83     3317.45     36.13 o
   3   1  12     1180.00     1206.90     17.94 o
   4   1  12        8.93        8.27      8.72 o
   5   1  12       14.54       16.88     15.93 o
   6   1  12       96.90      113.47     22.20 o
   7   1  12      111.26       90.98     25.93 o
   8   1  12        0.63       -4.00     27.47 o
  -8   2  12       28.11       29.08     26.34 o
  -7   2  12       26.19       25.40     22.28 o
  -6   2  12       40.50       36.22     14.62 o
  -5   2  12       29.24       28.11     10.91 o
  -4   2  12      427.35      395.48     13.75 o
  -3   2  12       38.13       40.63      6.57 o
  -2   2  12       96.84      102.45      7.00 o
  -1   2  12      139.95      155.92      6.96 o
   0   2  12      607.76      654.38     10.12 o
   1   2  12     2105.04     2131.53     24.24 o
   2   2  12      196.82      185.33     10.01 o
   3   2  12        1.75        1.35      8.89 o
   4   2  12      143.23      147.60     15.46 o
   5   2  12      615.17      607.49     32.22 o
   6   2  12      414.61      410.91     35.93 o
   7   2  12      361.11      370.59     40.12 o
  -8   3  12      334.97      381.44     41.15 o
  -7   3  12       38.79       36.15     24.96 o
  -6   3  12      221.12      203.63     26.77 o
  -5   3  12      197.09      223.99     23.89 o
  -4   3  12      134.04       93.35     18.51 o
  -3   3  12     1530.08     1523.07     33.93 o
  -2   3  12      384.18      385.03     16.88 o
  -1   3  12      304.42      302.57     13.78 o
   0   3  12      549.28      528.40     12.41 o
   1   3  12      264.02      256.30     11.28 o
   2   3  12      946.67      963.24     19.04 o
   3   3  12      836.24      814.38     25.91 o
   4   3  12      748.34      739.11     29.91 o
   5   3  12      351.03      394.02     33.21 o
   6   3  12       45.67       49.51     26.35 o
   7   3  12       73.06       73.02     38.21 o
  -7   4  12       54.40       38.70     47.65 o
  -6   4  12        0.16        0.58     25.33 o
  -5   4  12        2.40        0.70     21.44 o
  -4   4  12       33.52       28.23     16.92 o
  -3   4  12       59.30       44.74     14.80 o
  -2   4  12       46.67       46.56     13.71 o
  -1   4  12      261.20      282.54     18.84 o
   0   4  12      105.75      105.83      9.37 o
   1   4  12      130.96      126.74     11.04 o
   2   4  12       36.97       28.39     17.07 o
   3   4  12       95.18       79.97     20.64 o
   4   4  12       76.20       61.19     22.61 o
   5   4  12       46.73       63.33     25.76 o
   6   4  12       26.47       16.99     34.21 o
  -5   5  12       85.51      115.34     37.57 o
  -4   5  12      103.58      116.10     35.01 o
  -3   5  12      490.34      557.82     65.81 o
  -2   5  12        1.40       -3.13     23.56 o
  -1   5  12       29.87       13.41     24.17 o
   0   5  12      306.81      302.49     55.70 o
   1   5  12       29.39       36.08     19.11 o
   2   5  12        0.00        5.47     19.58 o
   3   5  12      276.35      266.46     29.90 o
   4   5  12       51.89       55.28     26.34 o
  -2   6  12       12.80        4.07     32.22 o
   0   6  12       30.91       41.01     51.97 o
  -9   0  13      469.35      535.90     56.62 o
  -7   0  13      662.08      713.30     51.73 o
  -5   0  13      132.79      122.26     17.09 o
  -3   0  13      930.90      934.23     20.28 o
  -1   0  13      446.59      443.39     14.21 o
   1   0  13      572.47      572.56     16.35 o
   3   0  13      459.49      410.86    103.62 o
   5   0  13     1703.70     1772.91     67.16 o
   7   0  13      115.10      108.70     37.97 o
  -9   1  13      175.66      196.74     37.61 o
  -8   1  13        2.79       -1.91     25.50 o
  -7   1  13      266.66      252.82     26.07 o
  -6   1  13       22.13       24.52     13.40 o
  -5   1  13     1039.20     1049.09     24.99 o
  -4   1  13       99.94       94.53      8.47 o
  -3   1  13      316.22      327.01     10.44 o
  -2   1  13       67.70       65.18      5.67 o
  -1   1  13      985.26      925.56     14.63 o
   0   1  13     1599.49     1679.67     17.29 o
   1   1  13      248.11      235.78      8.43 o
   2   1  13      131.77      133.06      7.65 o
   3   1  13      649.61      647.12     15.12 o
   4   1  13       99.91      105.21     13.17 o
   5   1  13      953.38      969.28     40.57 o
   6   1  13       28.15       30.55     20.44 o
   7   1  13      502.46      552.14     38.80 o
  -8   2  13      103.66       93.54     31.09 o
  -7   2  13      578.63      545.69     39.24 o
  -6   2  13      361.41      363.94     26.76 o
  -5   2  13       42.71       28.85     12.47 o
  -4   2  13     1931.33     1900.11     33.21 o
  -3   2  13      984.51      969.41     16.01 o
  -2   2  13       26.95       22.75      5.78 o
  -1   2  13       29.99       20.12      5.41 o
   0   2  13        7.96        5.21      4.82 o
   1   2  13       65.77       82.92      7.92 o
   2   2  13        1.51        1.87      7.46 o
   3   2  13      244.20      262.61     15.88 o
   4   2  13        6.92        4.54     12.37 o
   5   2  13      292.54      303.10     26.39 o
   6   2  13      127.48      116.40     28.13 o
   7   2  13       53.72       54.74     30.66 o
  -8   3  13        0.59        2.47     29.62 o
  -7   3  13      161.43      161.95     30.65 o
  -6   3  13      262.53      283.71     29.95 o
  -5   3  13      103.18       82.87     21.13 o
  -4   3  13      138.30      118.30     19.71 o
  -3   3  13      805.19      827.18     27.86 o
  -2   3  13      681.78      662.46     24.25 o
  -1   3  13       99.14      104.91      9.15 o
   0   3  13       44.76       37.67      7.37 o
   1   3  13      120.05      123.72      9.67 o
   2   3  13       67.18       59.85     11.45 o
   3   3  13      747.62      716.99     26.01 o
   4   3  13      525.98      535.10     25.82 o
   5   3  13       10.96       12.73     22.27 o
   6   3  13      176.75      156.71     31.88 o
  -7   4  13      109.04       64.65     53.98 o
  -6   4  13      779.94      787.69     49.88 o
  -5   4  13       14.34       25.73     23.36 o
  -4   4  13       74.27       98.50     23.63 o
  -3   4  13        0.07       -0.43     14.13 o
  -2   4  13      131.55      123.85     17.16 o
  -1   4  13      137.77      135.15     15.67 o
   0   4  13      487.86      510.00     18.65 o
   1   4  13      116.77       97.94     12.73 o
   2   4  13      211.72      206.34     23.74 o
   3   4  13       14.49       16.49     19.48 o
   4   4  13      283.45      267.74     29.77 o
   5   4  13       67.31       50.34     26.65 o
  -5   5  13       30.15       28.56     48.17 o
  -4   5  13       48.52       58.61     41.75 o
  -3   5  13      108.25      105.73     44.07 o
  -2   5  13      157.38      151.22     43.32 o
  -1   5  13       49.85       25.25     25.57 o
   0   5  13        6.78       11.03     25.69 o
   1   5  13        7.75        6.84     19.56 o
   2   5  13        9.92       15.01     21.12 o
   3   5  13       29.68       28.20     24.12 o
   4   5  13      188.62      203.17     32.50 o
  -8   0  14      499.91      510.43     51.36 o
  -6   0  14      299.81      282.05     34.33 o
  -4   0  14      857.04      886.40     21.82 o
  -2   0  14      534.74      503.85     18.65 o
   0   0  14     1150.26     1162.96     22.45 o
   2   0  14     1162.00     1148.06     29.14 o
   4   0  14     1964.65     2040.46     49.55 o
   6   0  14       84.81       72.86     31.74 o
  -9   1  14      100.90      113.30     36.25 o
  -8   1  14       30.62       28.00     27.04 o
  -7   1  14        7.65        4.76     19.28 o
  -6   1  14       19.16       18.57     16.74 o
  -5   1  14        2.80        4.12      9.59 o
  -4   1  14       26.44       30.03      6.87 o
  -3   1  14       23.58       14.50      5.67 o
  -2   1  14      314.72      304.25      9.58 o
  -1   1  14       33.84       34.66      5.17 o
   0   1  14      158.37      166.91      7.79 o
   1   1  14      326.16      354.93     10.24 o
   2   1  14       14.47       12.73      5.58 o
   3   1  14       10.94        8.31      7.29 o
   4   1  14        1.24        0.15     10.97 o
   5   1  14       21.98       15.44     17.74 o
   6   1  14      535.17      499.87     33.83 o
   7   1  14        5.75        7.78     24.61 o
  -8   2  14       46.14       54.91     30.03 o
  -7   2  14      785.12      770.05     45.38 o
  -6   2  14      226.09      236.02     21.57 o
  -5   2  14      181.56      172.13     17.52 o
  -4   2  14      799.82      801.54     21.28 o
  -3   2  14      986.41      948.82     19.27 o
  -2   2  14      190.49      202.76      9.98 o
  -1   2  14       61.01       58.34      6.98 o
   0   2  14      790.50      822.97     14.79 o
   1   2  14      460.59      433.59     14.12 o
   2   2  14        0.09       -0.11      8.91 o
   3   2  14      519.21      512.52     20.63 o
   4   2  14      710.73      747.63     28.82 o
   5   2  14      790.10      818.56     38.06 o
   6   2  14      216.93      244.24     33.14 o
   7   2  14      481.20      457.88     43.54 o
  -7   3  14       34.18       32.94     26.92 o
  -6   3  14        8.50        5.51     21.15 o
  -5   3  14        4.88        1.75     18.49 o
  -4   3  14      771.46      745.43     36.00 o
  -3   3  14      205.97      201.40     17.69 o
  -2   3  14      798.27      754.78     26.84 o
  -1   3  14      514.89      533.00     18.33 o
   0   3  14       14.99       14.46      8.50 o
   1   3  14       21.35       27.20      9.59 o
   2   3  14      431.34      403.20     18.96 o
   3   3  14       61.14       61.61     14.50 o
   4   3  14       26.25       22.37     17.75 o
   5   3  14      109.13       74.73     29.55 o
   6   3  14       13.91        9.18     31.00 o
  -6   4  14        8.91        5.16     27.15 o
  -5   4  14       60.66       58.02     26.19 o
  -4   4  14       74.26       57.77     23.32 o
  -3   4  14       24.55       22.44     19.45 o
  -2   4  14        9.31        3.76     14.69 o
  -1   4  14     1238.15     1277.35     35.58 o
   0   4  14       14.09       19.09     10.79 o
   1   4  14      130.59      144.50     14.72 o
   2   4  14      114.93      144.87     22.93 o
   3   4  14       67.50       72.92     22.53 o
   4   4  14       33.29       30.00     23.55 o
   5   4  14       15.43       19.97     26.31 o
  -5   5  14       11.62        5.52     48.61 o
  -4   5  14       66.67       69.94     48.17 o
  -3   5  14       24.38       14.24     36.54 o
  -2   5  14      194.99      149.36     44.89 o
  -1   5  14        5.80        7.83     34.97 o
   0   5  14       74.46       67.71     29.64 o
   1   5  14      402.00      372.00     30.91 o
   2   5  14        8.88       10.50     21.94 o
   3   5  14        0.08        7.87     24.70 o
  -9   0  15       22.10       24.29     40.23 o
  -7   0  15       11.27       10.75     29.25 o
  -5   0  15      490.06      502.66     39.52 o
  -3   0  15     2183.63     2226.85     38.03 o
  -1   0  15       10.42       11.89      6.88 o
   1   0  15     1393.39     1370.47     26.06 o
   3   0  15       81.74       80.17     13.55 o
   5   0  15      349.27      378.59     43.44 o
   7   0  15       42.83       61.69     39.99 o
  -8   1  15       81.01       59.66     28.96 o
  -7   1  15      986.52      985.63     42.35 o
  -6   1  15      159.98      162.62     22.10 o
  -5   1  15     1685.75     1754.99     47.67 o
  -4   1  15       45.52       44.49      9.05 o
  -3   1  15      343.83      332.17     11.61 o
  -2   1  15      231.18      239.56      9.30 o
  -1   1  15      856.63      834.98     14.44 o
   0   1  15        1.73        2.27      5.03 o
   1   1  15      205.27      186.96      8.65 o
   2   1  15      181.64      192.75      9.34 o
   3   1  15      178.61      186.08     14.02 o
   4   1  15       22.95       11.96     13.79 o
   5   1  15      234.72      235.56     25.63 o
   6   1  15       64.05       52.75     23.66 o
   7   1  15      939.47      939.74     49.22 o
  -8   2  15        0.03       -1.46     28.52 o
  -7   2  15        6.33       -3.52     23.08 o
  -6   2  15        2.46        4.25     15.44 o
  -5   2  15       53.08       51.71     14.80 o
  -4   2  15      614.59      597.08     22.67 o
  -3   2  15      456.22      444.67     15.13 o
  -2   2  15       39.13       40.90      8.00 o
  -1   2  15      436.30      423.09     13.21 o
   0   2  15        6.23        6.15      6.00 o
   1   2  15       11.13       14.69      8.43 o
   2   2  15      356.56      338.87     16.98 o
   3   2  15      596.24      584.35     25.59 o
   4   2  15      246.43      241.71     20.92 o
   5   2  15        2.73        1.78     19.40 o
   6   2  15      210.48      201.48     33.11 o
   7   2  15       17.02       17.60     31.05 o
  -7   3  15       15.67       21.06     26.67 o
  -6   3  15        1.88        3.25     22.44 o
  -5   3  15     1053.46     1063.79     44.87 o
  -4   3  15      257.00      303.31     26.88 o
  -3   3  15      254.67      225.61     23.09 o
  -2   3  15      786.32      797.11     22.99 o
  -1   3  15      192.77      194.37     14.02 o
   0   3  15        3.17        5.24      8.99 o
   1   3  15      113.46      107.80     14.16 o
   2   3  15      245.27      254.11     18.59 o
   3   3  15       92.04       76.17     17.04 o
   4   3  15        9.14        4.96     19.95 o
   5   3  15       39.21       21.59     23.74 o
   6   3  15      181.89      188.77     40.21 o
  -6   4  15       20.97       25.95     49.58 o
  -5   4  15        1.67       -2.16     24.61 o
  -4   4  15       30.68       38.59     24.01 o
  -3   4  15        0.01        0.90     20.65 o
  -2   4  15        1.36        1.16     15.29 o
  -1   4  15      150.94      156.33     15.03 o
   0   4  15     1536.05     1529.66     31.84 o
   1   4  15       87.92       81.58     16.95 o
   2   4  15       19.25       22.00     16.19 o
   3   4  15      167.30      138.18     26.16 o
   4   4  15        5.83       -3.30     22.65 o
   5   4  15      198.86      173.57     33.16 o
  -4   5  15      357.00      382.10     62.34 o
  -3   5  15      103.18       92.83     46.23 o
  -2   5  15      183.77      158.38     46.68 o
  -1   5  15       24.70       35.19     38.62 o
   0   5  15       17.15       25.99     28.41 o
   1   5  15      188.63      176.20     26.93 o
   2   5  15       27.35       28.18     24.40 o
   3   5  15        0.14       -0.11     24.72 o
  -8   0  16      110.34      126.70     41.33 o
  -6   0  16       83.31       77.97     28.28 o
  -4   0  16      196.46      225.59     28.20 o
  -2   0  16      267.71      271.49     16.56 o
   0   0  16      414.25      403.83     16.38 o
   2   0  16        4.26        6.84     10.50 o
   4   0  16       10.39       11.44     22.83 o
   6   0  16       63.52       54.72     34.25 o
  -8   1  16      307.33      308.59     38.96 o
  -7   1  16       70.51       61.61     26.18 o
  -6   1  16      262.33      266.87     25.62 o
  -5   1  16      228.12      220.58     18.01 o
  -4   1  16      607.40      596.18     20.70 o
  -3   1  16      160.64      159.36     10.29 o
  -2   1  16     1310.86     1297.87     19.63 o
  -1   1  16      678.37      641.41     13.63 o
   0   1  16      185.67      180.43      9.00 o
   1   1  16       19.48       13.75      6.07 o
   2   1  16      715.01      745.29     19.20 o
   3   1  16      233.55      250.03     18.89 o
   4   1  16      370.12      389.37     23.72 o
   5   1  16       10.85        6.61     19.66 o
   6   1  16      428.14      411.78     34.35 o
   7   1  16      130.43      147.02     32.19 o
  -8   2  16       17.75       10.73     29.07 o
  -7   2  16      814.01      755.65     48.05 o
  -6   2  16       38.87       57.63     24.20 o
  -5   2  16      436.79      422.05     24.93 o
  -4   2  16       95.73       78.94     14.68 o
  -3   2  16       15.70       17.14      7.93 o
  -2   2  16      545.20      527.82     16.76 o
  -1   2  16      200.13      192.96     11.34 o
   0   2  16        2.00        2.02      7.40 o
   1   2  16       15.82       15.23     10.25 o
   2   2  16        4.76        1.68     10.41 o
   3   2  16        1.89        1.97     13.43 o
   4   2  16        0.58       -1.02     14.94 o
   5   2  16      101.96       86.45     20.71 o
   6   2  16       10.75        1.13     27.12 o
  -7   3  16       88.93       69.09     29.90 o
  -6   3  16      200.01      227.75     31.83 o
  -5   3  16     1644.67     1674.70     54.03 o
  -4   3  16       80.27      103.11     22.27 o
  -3   3  16      157.63      166.02     22.06 o
  -2   3  16        2.64        3.07     11.75 o
  -1   3  16     1036.75     1030.48     41.43 o
   0   3  16      229.17      230.20     15.01 o
   1   3  16       56.20       55.40     13.63 o
   2   3  16      490.64      519.01     24.36 o
   3   3  16      135.28      133.08     24.51 o
   4   3  16       12.26        3.05     22.03 o
   5   3  16      201.14      209.07     32.84 o
  -6   4  16      124.19      128.55     55.77 o
  -5   4  16      804.86      876.38     53.29 o
  -4   4  16       65.69       41.40     24.53 o
  -3   4  16      159.22      157.10     27.24 o
  -2   4  16      211.83      217.50     20.00 o
  -1   4  16      780.83      776.46     28.98 o
   0   4  16      134.99      133.45     18.98 o
   1   4  16      411.93      397.75     25.81 o
   2   4  16       62.90       66.70     18.80 o
   3   4  16       20.92       10.92     22.41 o
   4   4  16       21.05        9.04     25.24 o
  -4   5  16       65.21       52.86     49.66 o
  -3   5  16      211.40      200.36     54.51 o
  -2   5  16       41.02       34.45     43.10 o
  -1   5  16       65.99       57.94     42.05 o
   0   5  16       53.51       21.60     29.44 o
   1   5  16      349.64      387.47     34.03 o
   2   5  16       32.38       26.80     25.14 o
  -7   0  17      329.12      408.03     74.68 o
  -5   0  17     1180.91     1037.26     53.42 o
  -3   0  17     3504.06     3383.22     58.96 o
  -1   0  17     1495.87     1471.93     27.86 o
   1   0  17      870.96      835.67     26.85 o
   3   0  17      155.95      175.72     30.17 o
   5   0  17       81.90       98.84     33.39 o
  -8   1  17       59.88       68.04     32.73 o
  -7   1  17      181.64      151.86     31.08 o
  -6   1  17       88.99       61.69     20.98 o
  -5   1  17      450.31      437.04     28.23 o
  -4   1  17       23.48       26.95     10.62 o
  -3   1  17        1.58        5.38      7.94 o
  -2   1  17        4.39        5.21      7.51 o
  -1   1  17     1274.25     1294.24     20.20 o
   0   1  17      262.16      249.55     11.92 o
   1   1  17       41.88       42.17      8.71 o
   2   1  17        2.42        2.59      9.91 o
   3   1  17      184.45      183.50     17.96 o
   4   1  17        4.46        0.78     17.60 o
   5   1  17       23.03       27.14     21.08 o
   6   1  17       57.20       62.22     27.30 o
  -8   2  17      194.33      184.13     36.63 o
  -7   2  17       57.86       59.65     28.15 o
  -6   2  17      167.66      161.05     28.02 o
  -5   2  17       48.90       34.23     15.52 o
  -4   2  17        5.88        4.32     12.58 o
  -3   2  17     2687.01     2773.17     42.77 o
  -2   2  17      693.55      677.03     23.69 o
  -1   2  17       27.12       29.14     11.01 o
   0   2  17      279.86      305.68     15.55 o
   1   2  17      319.73      306.14     19.90 o
   2   2  17        0.05        1.56     12.78 o
   3   2  17       82.02       83.08     17.21 o
   4   2  17      167.79      157.80     21.01 o
   5   2  17       22.58       18.81     19.59 o
   6   2  17       27.59       24.08     29.75 o
  -7   3  17      106.30       99.43     32.19 o
  -6   3  17        4.62        3.53     24.16 o
  -5   3  17      270.59      240.08     29.50 o
  -4   3  17      199.31      221.55     27.35 o
  -3   3  17      221.05      192.86     24.12 o
  -2   3  17      125.34      132.19     16.69 o
  -1   3  17      269.42      287.53     25.30 o
   0   3  17        7.72        2.09     14.26 o
   1   3  17      579.57      578.60     29.56 o
   2   3  17      264.58      261.98     27.21 o
   3   3  17       26.59       16.82     20.87 o
   4   3  17       90.30       84.94     25.44 o
   5   3  17      312.20      292.15     36.19 o
  -6   4  17      407.14      408.07     45.56 o
  -5   4  17       12.46       28.19     28.38 o
  -4   4  17      122.06      169.17     31.76 o
  -3   4  17       12.46        6.94     23.83 o
  -2   4  17      119.07      126.87     27.30 o
  -1   4  17        9.21       11.25     22.43 o
   0   4  17      141.22      149.83     24.24 o
   1   4  17        3.05        1.78     20.06 o
   2   4  17      405.05      364.77     33.00 o
   3   4  17       14.62       18.08     23.77 o
   4   4  17       87.15      101.28     30.17 o
  -3   5  17       80.46       71.51     46.90 o
  -2   5  17      117.13      103.57     46.01 o
  -1   5  17       15.23        3.43     40.56 o
   0   5  17        9.98        1.91     29.81 o
   1   5  17       95.09      103.03     28.05 o
   2   5  17      424.56      437.38     38.32 o
  -8   0  18       62.92       82.54     40.49 o
  -6   0  18      782.16      737.61     52.71 o
  -4   0  18       38.98       51.66     23.50 o
  -2   0  18      801.61      784.73     44.05 o
   0   0  18     1372.45     1373.89     54.39 o
   2   0  18      243.22      221.35     31.16 o
   4   0  18      419.44      451.61     43.44 o
   6   0  18       78.82       74.78     40.01 o
  -8   1  18      105.40      101.41     34.70 o
  -7   1  18       28.84       21.76     27.09 o
  -6   1  18      260.62      252.57     26.81 o
  -5   1  18      778.13      801.72     36.62 o
  -4   1  18       87.05       78.80     17.91 o
  -3   1  18      748.45      712.64     25.70 o
  -2   1  18       15.31       17.42      8.56 o
  -1   1  18       36.04       34.38      9.82 o
   0   1  18      283.94      253.46     14.94 o
   1   1  18      547.96      562.94     22.68 o
   2   1  18       37.93       29.57     13.64 o
   3   1  18        1.39       -2.13     16.01 o
   4   1  18        0.78        0.17     18.76 o
   5   1  18        3.74        1.57     22.22 o
   6   1  18       36.54       31.48     27.19 o
  -7   2  18       58.09       25.66     27.70 o
  -6   2  18      239.78      239.74     32.06 o
  -5   2  18      243.80      214.20     21.96 o
  -4   2  18      443.82      400.89     24.53 o
  -3   2  18       51.14       55.02     13.43 o
  -2   2  18      496.09      488.96     22.26 o
  -1   2  18      539.59      517.14     22.43 o
   0   2  18      170.81      189.00     19.66 o
   1   2  18      682.17      692.14     27.19 o
   2   2  18       33.26       17.16     14.68 o
   3   2  18       27.93       22.32     15.83 o
   4   2  18      454.49      450.70     27.80 o
   5   2  18      283.48      299.11     36.39 o
   6   2  18      118.84      161.01     37.42 o
  -7   3  18       14.30       29.66     31.60 o
  -6   3  18        7.53        1.89     25.67 o
  -5   3  18        0.55       -0.35     22.58 o
  -4   3  18      333.11      356.54     32.24 o
  -3   3  18     1334.36     1217.76     45.92 o
  -2   3  18       40.96       18.95     19.04 o
  -1   3  18      374.30      352.97     28.41 o
   0   3  18       10.01       12.08     18.55 o
   1   3  18        6.07        0.98     15.62 o
   2   3  18        4.25        6.34     19.77 o
   3   3  18       39.01       37.64     22.50 o
   4   3  18      136.18      126.44     28.29 o
   5   3  18        0.64       -2.45     27.09 o
  -5   4  18       26.80       42.76     31.28 o
  -4   4  18        2.91        0.89     25.70 o
  -3   4  18      317.39      351.56     37.36 o
  -2   4  18      113.80      106.90     27.96 o
  -1   4  18       30.28       37.69     25.51 o
   0   4  18        8.57       11.28     20.50 o
   1   4  18      993.36      947.96     45.21 o
   2   4  18       79.24       95.27     26.31 o
   3   4  18       96.63       97.14     28.67 o
  -2   5  18        2.95        5.89     45.33 o
  -1   5  18       21.08       11.41     45.18 o
   0   5  18      173.61      137.76     37.74 o
   1   5  18      174.92      200.06     32.45 o
  -7   0  19       73.85       67.29     37.62 o
  -5   0  19       48.26       25.77     25.85 o
  -3   0  19     1993.95     1801.31     64.14 o
  -1   0  19     1116.50     1011.81     49.11 o
   1   0  19     1084.53     1082.02     52.32 o
   3   0  19       45.33       40.65     27.94 o
   5   0  19       83.14      100.12     37.51 o
  -8   1  19        4.36       -3.07     31.89 o
  -7   1  19      134.76      149.31     32.96 o
  -6   1  19      268.81      270.63     28.17 o
  -5   1  19       10.03        2.24     18.11 o
  -4   1  19       11.07        4.36     16.56 o
  -3   1  19        0.58        1.44     14.66 o
  -2   1  19       34.82       32.36     10.92 o
  -1   1  19     2857.56     2872.45     48.41 o
   0   1  19      270.78      255.69     18.16 o
   1   1  19      999.44     1014.06     29.39 o
   2   1  19      163.52      187.75     22.41 o
   3   1  19      529.49      549.22     32.77 o
   4   1  19       13.62        8.50     20.61 o
   5   1  19       17.70       21.57     24.58 o
   6   1  19        0.07        2.42     27.91 o
  -7   2  19      107.42      113.22     33.38 o
  -6   2  19       27.37       10.61     25.32 o
  -5   2  19        9.07       26.62     22.23 o
  -4   2  19      275.94      254.42     22.52 o
  -3   2  19      190.50      200.33     19.79 o
  -2   2  19      682.44      711.32     26.36 o
  -1   2  19      552.78      482.03     28.35 o
   0   2  19      108.10       91.96     18.49 o
   1   2  19      229.61      265.56     20.60 o
   2   2  19       18.95       23.57     15.73 o
   3   2  19      440.54      447.36     27.00 o
   4   2  19       93.89       90.85     23.97 o
   5   2  19        1.04        1.04     27.49 o
  -6   3  19      207.30      228.36     35.54 o
  -5   3  19       28.31       15.51     24.58 o
  -4   3  19      269.48      251.47     29.85 o
  -3   3  19      294.46      303.56     29.98 o
  -2   3  19      373.10      366.81     30.54 o
  -1   3  19      117.86      125.38     23.99 o
   0   3  19      269.62      281.70     28.57 o
   1   3  19       80.78      100.31     20.76 o
   2   3  19       97.15      108.30     25.47 o
   3   3  19      121.07      112.10     26.99 o
   4   3  19       79.74       56.52     28.37 o
  -5   4  19      168.97      176.39     38.28 o
  -4   4  19        8.85       14.87     28.22 o
  -3   4  19       70.22       41.93     27.81 o
  -2   4  19        0.12        1.32     24.58 o
  -1   4  19       61.56       54.54     27.26 o
   0   4  19      245.37      196.10     33.79 o
   1   4  19      147.84      142.00     27.64 o
   2   4  19       34.60       47.68     26.33 o
   3   4  19       47.17       43.97     28.30 o
  -6   0  20        8.07       11.21     30.54 o
  -4   0  20     1604.11     1414.12     63.34 o
  -2   0  20        1.00       -0.60     20.46 o
   0   0  20       16.27       10.66     21.14 o
   2   0  20     1037.53     1042.36     56.86 o
   4   0  20       13.78       20.62     30.61 o
  -7   1  20        0.87        0.19     28.74 o
  -6   1  20       29.17       49.58     26.75 o
  -5   1  20        0.08        0.04     19.02 o
  -4   1  20      667.76      689.72     34.39 o
  -3   1  20      303.82      266.63     24.47 o
  -2   1  20       24.80       36.21     16.07 o
  -1   1  20      663.18      623.30     30.66 o
   0   1  20     1210.36     1199.89     39.52 o
   1   1  20      153.68      148.65     20.81 o
   2   1  20       95.17      113.86     20.92 o
   3   1  20       73.20       65.60     21.09 o
   4   1  20       97.29      103.08     25.24 o
   5   1  20       57.14       53.08     26.23 o
  -7   2  20      141.52      155.70     35.49 o
  -6   2  20      202.40      216.74     34.71 o
  -5   2  20      176.15      159.23     29.20 o
  -4   2  20       21.92       17.05     21.11 o
  -3   2  20        0.02        0.73     14.19 o
  -2   2  20      479.86      500.57     24.69 o
  -1   2  20      403.78      328.81     25.45 o
   0   2  20      100.23      100.52     19.44 o
   1   2  20      592.84      550.48     31.53 o
   2   2  20       10.02        9.25     16.27 o
   3   2  20      206.77      194.95     26.70 o
   4   2  20        0.02       -1.21     23.06 o
   5   2  20        1.18       -0.22     30.59 o
  -6   3  20       18.95       11.96     28.25 o
  -5   3  20       91.11       97.94     28.93 o
  -4   3  20      131.17      124.61     27.94 o
  -3   3  20        0.74       -2.02     21.21 o
  -2   3  20      184.94      193.19     27.01 o
  -1   3  20        1.53       -2.88     19.75 o
   0   3  20       50.06       45.12     22.50 o
   1   3  20        4.27        4.98     20.64 o
   2   3  20      222.77      232.88     30.02 o
   3   3  20      512.04      479.76     39.21 o
   4   3  20       28.39       26.61     28.47 o
  -4   4  20        4.97        3.68     30.14 o
  -3   4  20        9.02       -0.41     26.94 o
  -2   4  20       15.23       14.66     28.27 o
  -1   4  20      361.98      340.05     38.76 o
   0   4  20        7.72       22.30     29.40 o
   1   4  20       97.93      112.27     28.16 o
   2   4  20       18.46       10.56     25.36 o
  -7   0  21      278.28      405.75     51.98 o
  -5   0  21      531.66      465.08     46.56 o
  -3   0  21       49.60       21.57     24.51 o
  -1   0  21      621.85      611.64     45.14 o
   1   0  21      193.52      193.87     32.68 o
   3   0  21     1499.55     1559.39     72.51 o
   5   0  21      312.00      374.05     53.34 o
  -7   1  21       12.40       14.94     29.66 o
  -6   1  21        7.52        5.88     26.07 o
  -5   1  21        1.24       -0.38     20.21 o
  -4   1  21       17.03       17.90     18.81 o
  -3   1  21      167.07      138.79     21.51 o
  -2   1  21      451.01      395.97     30.97 o
  -1   1  21        0.73        1.43     15.55 o
   0   1  21      741.06      764.80     35.17 o
   1   1  21     1795.51     1726.83     48.52 o
   2   1  21       12.05        7.20     18.75 o
   3   1  21       62.59       60.81     22.48 o
   4   1  21       79.89       68.75     26.53 o
   5   1  21        1.57       -1.74     26.81 o
  -6   2  21       84.94       93.60     31.20 o
  -5   2  21      482.10      503.06     39.22 o
  -4   2  21      285.93      296.13     32.16 o
  -3   2  21       69.75      124.98     26.22 o
  -2   2  21       38.19       36.70     21.57 o
  -1   2  21      330.44      338.28     26.58 o
   0   2  21      173.57      190.47     23.67 o
   1   2  21      334.67      365.19     28.47 o
   2   2  21      126.39      138.21     21.18 o
   3   2  21      308.98      356.97     32.64 o
   4   2  21       36.42       48.64     26.17 o
  -5   3  21        0.25        4.97     27.22 o
  -4   3  21        1.13        0.65     24.51 o
  -3   3  21        1.58       -3.24     21.94 o
  -2   3  21        1.60        4.96     22.17 o
  -1   3  21       21.85       14.83     22.18 o
   0   3  21        3.01        4.68     22.46 o
   1   3  21        0.28        3.40     22.70 o
   2   3  21        1.13        0.01     23.83 o
   3   3  21      120.73       82.43     29.38 o
  -4   4  21      185.91      165.93     38.41 o
  -3   4  21       73.50       52.54     32.87 o
  -2   4  21      337.12      360.23     42.18 o
  -1   4  21      403.02      443.05     43.80 o
   0   4  21      320.45      335.32     42.73 o
   1   4  21       83.75       94.88     29.20 o
   2   4  21      279.63      297.14     37.31 o
  -6   0  22       26.36       33.13     34.58 o
  -4   0  22      190.79      218.62     37.20 o
  -2   0  22      398.44      446.46     66.71 o
   0   0  22       73.97       40.10     26.16 o
   2   0  22     2845.41     2897.71     90.97 o
   4   0  22       59.97       34.52     36.27 o
  -7   1  22        0.63        4.80     31.56 o
  -6   1  22      367.42      385.15     39.63 o
  -5   1  22       71.87       74.64     23.75 o
  -4   1  22       42.45       70.42     21.82 o
  -3   1  22       11.64       17.89     19.11 o
  -2   1  22     1088.60     1101.71     41.22 o
  -1   1  22      220.76      196.27     24.03 o
   0   1  22       25.67       19.12     18.06 o
   1   1  22      267.60      289.43     26.80 o
   2   1  22      123.03      129.76     24.36 o
   3   1  22      211.90      192.15     28.37 o
   4   1  22      135.36      144.36     29.32 o
  -6   2  22      113.17      122.14     33.97 o
  -5   2  22       17.50       12.49     26.11 o
  -4   2  22        5.49        5.68     24.08 o
  -3   2  22      231.76      232.42     30.80 o
  -2   2  22      290.43      287.68     31.35 o
  -1   2  22        2.59        5.38     20.99 o
   0   2  22      145.65      151.90     24.05 o
   1   2  22      190.76      155.00     24.99 o
   2   2  22       30.76       31.10     21.77 o
   3   2  22      221.47      182.54     28.61 o
   4   2  22      131.12      161.76     31.95 o
  -5   3  22      125.42      128.53     33.63 o
  -4   3  22      230.20      245.81     34.63 o
  -3   3  22       20.03       30.80     25.90 o
  -2   3  22       13.66        4.95     24.16 o
  -1   3  22        1.48       -3.53     23.35 o
   0   3  22      212.89      206.61     31.10 o
   1   3  22       14.91       15.80     29.32 o
   2   3  22       57.42       66.49     28.25 o
   3   3  22      181.30      159.26     40.27 o
  -3   4  22      103.72      107.24     36.78 o
  -2   4  22        7.43        5.66     31.42 o
  -1   4  22      154.04      151.46     38.33 o
   0   4  22       33.94       22.73     32.73 o
  -5   0  23       94.07       58.32     33.60 o
  -3   0  23      214.10      180.10     41.83 o
  -1   0  23      468.60      449.14     43.28 o
   1   0  23      716.45      718.24     55.24 o
   3   0  23      408.20      382.76     48.04 o
  -6   1  23       15.84       33.77     30.21 o
  -5   1  23      393.00      453.51     40.99 o
  -4   1  23       28.88       29.25     21.74 o
  -3   1  23      489.50      477.37     32.53 o
  -2   1  23      129.10      118.29     22.94 o
  -1   1  23      144.22      155.53     23.84 o
   0   1  23        4.85        2.26     19.09 o
   1   1  23        5.95       11.36     20.17 o
   2   1  23       49.08       39.05     22.57 o
   3   1  23       98.51       78.66     25.56 o
   4   1  23      230.09      229.66     33.60 o
  -6   2  23        0.25        8.92     31.79 o
  -5   2  23        6.09       10.14     27.48 o
  -4   2  23       30.00       22.30     26.16 o
  -3   2  23       23.46       21.96     24.09 o
  -2   2  23       25.78       25.09     24.32 o
  -1   2  23       30.71       17.19     23.55 o
   0   2  23      179.85      160.24     28.90 o
   1   2  23       53.22       48.26     22.41 o
   2   2  23      101.40      121.79     26.19 o
   3   2  23      270.84      258.88     32.66 o
  -4   3  23      416.00      519.86     43.82 o
  -3   3  23      119.49      138.24     31.33 o
  -2   3  23      123.55      125.54     30.23 o
  -1   3  23       46.11       53.00     26.13 o
   0   3  23      275.16      291.98     43.01 o
   1   3  23      356.44      371.96     45.11 o
   2   3  23      152.96      154.70     41.56 o
  -6   0  24      415.20      459.35     55.90 o
  -4   0  24      428.32      409.79     48.22 o
  -2   0  24      111.04      104.91     46.60 o
   0   0  24     1275.01     1351.03     88.29 o
   2   0  24       40.60       31.92     34.22 o
   4   0  24      647.88      627.35     62.85 o
  -6   1  24        6.39       -1.33     30.43 o
  -5   1  24       24.19        4.24     28.20 o
  -4   1  24       22.84       42.58     24.24 o
  -3   1  24       69.55       58.25     23.40 o
  -2   1  24      122.07      106.45     24.43 o
  -1   1  24       10.49       12.27     20.66 o
   0   1  24      100.90       93.15     23.72 o
   1   1  24      123.06      128.78     25.48 o
   2   1  24        4.01        8.40     22.88 o
   3   1  24      241.17      246.68     32.78 o
  -5   2  24        9.80        4.43     29.18 o
  -4   2  24      203.97      246.98     35.86 o
  -3   2  24      106.97      110.76     29.70 o
  -2   2  24      195.21      221.47     32.32 o
  -1   2  24      146.50      140.84     30.43 o
   0   2  24      316.70      302.93     34.98 o
   1   2  24       39.76       26.15     27.60 o
   2   2  24      142.49      157.41     34.31 o
   3   2  24      265.76      249.36     40.07 o
  -4   3  24       23.22       12.79     30.13 o
  -3   3  24       12.87        4.25     28.04 o
  -2   3  24        0.32        0.95     26.54 o
  -1   3  24      126.07      101.58     31.74 o
   0   3  24        8.80       10.06     32.09 o
   1   3  24      154.26      151.06     41.45 o
  -5   0  25       71.39       99.51     39.97 o
  -3   0  25      476.97      472.84     49.63 o
  -1   0  25      299.72      274.22     42.15 o
   1   0  25      342.05      345.89     46.50 o
   3   0  25      371.94      426.79     56.38 o
  -5   1  25       84.80       97.90     33.82 o
  -4   1  25        1.76       -1.12     27.50 o
  -3   1  25        3.52       -1.29     22.39 o
  -2   1  25       57.43       46.28     23.32 o
  -1   1  25      162.56      135.18     26.13 o
   0   1  25       21.21       25.61     23.49 o
   1   1  25       38.86       18.36     23.12 o
   2   1  25       38.65       34.48     25.93 o
   3   1  25       96.11       89.22     29.94 o
  -4   2  25      142.49      189.59     35.96 o
  -3   2  25      400.89      441.70     41.50 o
  -2   2  25      115.90      162.48     32.61 o
  -1   2  25       55.31       55.72     29.14 o
   0   2  25      170.96      173.68     33.48 o
   1   2  25      201.96      193.84     34.85 o
   2   2  25       46.11       47.60     31.18 o
  -2   3  25       81.51       81.57     31.34 o
  -1   3  25        6.17        3.18     34.00 o
   0   3  25        8.80        3.10     34.46 o
  -4   0  26       24.96       21.48     36.77 o
  -2   0  26       66.99       87.51     36.51 o
   0   0  26       29.09       12.28     33.41 o
   2   0  26       23.69       28.55     38.02 o
  -4   1  26      375.37      421.20     42.52 o
  -3   1  26       51.23       50.57     25.66 o
  -2   1  26      323.39      411.68     35.30 o
  -1   1  26       28.89       27.38     24.01 o
   0   1  26      289.58      316.63     33.41 o
   1   1  26       78.92       49.41     27.02 o
   2   1  26      430.20      435.21     39.08 o
  -3   2  26        1.69       -1.81     29.37 o
  -2   2  26        1.91        4.17     28.60 o
  -1   2  26      129.02      123.50     33.11 o
   0   2  26       36.48       31.92     30.00 o
   1   2  26        4.24       15.27     31.87 o
  -3   0  27      172.30      178.14     45.10 o
  -1   0  27       11.82       10.90     34.81 o
   1   0  27       64.24       57.96     40.10 o
  -3   1  27      349.04      400.83     43.42 o
  -2   1  27       99.40       91.73     28.46 o
  -1   1  27      390.11      448.41     38.21 o
   0   1  27       25.09       45.63     27.49 o
   1   1  27       91.29      107.32     29.92 o
  -2   2  27       50.30       56.25     32.62 o
  -1   2  27      105.02      110.69     35.12 o
  -2   0  28      127.93       83.28     43.07 o
   0   0  28      577.04      761.07     66.50 o
  -1   1  28        8.43       19.87     27.72 o
 
